# Supplementary material for: Machine learning assessment of myocardial ischemia using angiography: Development and retrospective validation
Source: PLoS Med. 2018 Nov 13;15(11):e1002693. doi: 10.1371/journal.pmed.1002693 (PMC6233920; doi:10.1371/journal.pmed.1002693)
Supplement: S1 Data — (ZIP) [file pmed.1002693.s011.zip]

Archive with 6 entries (6 files):
- S1_Data/180827_final_900_sp_ffr_unstack.html
- S1_Data/180827_final_900_sp_ffr_unstack-addMLA.html
- S1_Data/subterritory_final_aug28.csv
- S1_Data/subterritory_final_aug28_MLA1.csv
- S1_Data/test_external_180907.xlsx
- S1_Data/test200.csv
