# Supplementary material for: Machine learning assessment of myocardial ischemia using angiography: Development and retrospective validation
Source: PLoS Med. 2018 Nov 13;15(11):e1002693. doi: 10.1371/journal.pmed.1002693 (PMC6233920; doi:10.1371/journal.pmed.1002693)
Supplement: S1 Data — (ZIP) [file pmed.1002693.s011.zip › S1_Data/subterritory_final_aug28_MLA1.csv]

ID	LLR	segment	diminutive	D_mRCA	Apex curve	RI presence	sp_D_LM	sp_D_pLCX	sp_D_pLAD	distance_os_MLD	prox_MLD	disal_MLD	aver_MLD	diam_D1	diam_D2	diam_S1	diam_D3	diam_D4	diam_S2	Sum_D1+D2	Sum_D1+D2+S1	Sum_D3+D4	Sum_D3+D4+S2	diam_SB1	diam_SB2	diam_SB3	Sum_SB2+SB3	calc_sp_RCA	calc_sp_LCX	calc_sp_LAD	CAMS_RCA%	CAMS_LAD%	CAMS_LCX%	measured_sub%	FFR	%DS	MLD	lesion_L	D_pLCX	D_pLAD	age	gender	clinical	HTN	DM	hyperlipidemia	smoking	CRF	BMI
35255457	1	Proximal LAD	0	4.01	1	0	4.72	3.67	4.64	15.7	3.75	3.24	3.495	0	0	0	2.38	0	0	0	0	2.38	2.38					25.51	23.73	50.75	34.6	38.9	26.5	32	0.86	25	2.6	20.73	4.21	4.34	55	1	1	0	0	1	1	0	30.40
31422628	1	Mid LAD	0	3.09	1	0	3.61	2.62	2.78	23.51	2.96	2.84	2.9	0	0	0	1.92	0	0	0	0	1.92	1.92					29.6	25.24	45.16	37.4	40.2	22.4	30.7	0.86	25	2.11	16.43	2.69	3.15	74	0	1	1	0	1	0	0	29.00
26025599	1	Mid LAD	0	3.09	1	0	4.93	3.94	3.48	53.33	2.37	2	2.185	0	0	0	0	0	0	0	0	0	0					22.17	34.58	43.25	25.1	41.9	33	36	0.86	26	1.52	11.01	3.29	3.48	56	1	1	1	0	1	1	0	25.30
28990257	1	Mid LAD	0	2.98	1	1	4.69	3.98	3.75	26.56	3.31	2.94	3.125	2.76	0	0	0	0	0	2.76	2.76	0	0					20.5	34.12	45.38	22.7	49.8	26.7	29.6	0.87	32	1.97	11.61	3.95	3.7	57	0	1	1	0	1	0	0	23.60
21513457	1	Mid LAD	0	2.8	1	1	5.37	3.52	3.6	53.4	2.7	2.33	2.515	2.02	0	0	0	0	0	2.02	2.02	0	0					20.93	31.76	47.32	19.6	41.3	28.3	32.1	0.84	32	1.67	15.94	4.29	3.12	68	0	1	1	1	1	0	0	22.00
24648383	1	Mid LAD	0	4.03	1	0	4.74	3.1	3.56	24.8	3.72	3.08	3.4	2.2	0	0	1.5	0	0	2.2	2.2	1.5	1.5					30.98	22.62	46.4	28.2	35.3	36.6	33.5	0.87	33	2.33	21.63	3.49	4.49	58	1	1	1	0	1	1	0	26.60
12606386	1	Proximal LAD	0	3.64	1	0	3.86	3.12	2.99	4.43	3.76	3.59	3.675	0	0	0	1.83	0	0	0	0	1.83	1.83					30.59	26.85	42.56	18.6	48.4	33	47.3	0.85	34	2.41	6.04	3.88	3	76	1	1	1	0	0	0	0	26.00
43113136	1	Proximal LAD	0	3.79	1	0	4.83	3.95	2.95	19.21	2.76	2.63	2.695	0	0	1.84	2.12	0	0	0	1.84	2.12	2.12					28.6	33.82	37.58	27.9	44.1	28	44	0.74	36	1.71	23.14	3.97	3.09	48	1	1	1	0	1	1	0	29.00
35712602	1	Proximal LAD	0	4.24	1	1	4.21	2.61	3.02	39.65	3.68	2.7	3.19	2.35	0	0	0	0	0	2.35	2.35	0	0					36.56	19.02	44.42	31.2	46.4	22.2	46	0.77	37	1.83	34.92	2.38	3.43	61	1	2	0	0	0	1	0	26.70
32952139	1	Proximal LAD	0	3.43	1	0	5.23	2.75	3.64	23.66	3.11	2.48	2.795	0	0	0	2.4	0	0	0	0	2.4	2.4					28.04	21.22	50.74	26	48	26	40.9	0.55	37	1.89	33.05	3.04	3.82	60	1	2	0	0	0	0	0	23.10
22732523	1	Proximal LAD	0	3.1	1	1	5.1	3.16	3.58	1.47	2.98	2.78	2.88	0	0	0	1.67	1.93	1.6	0	0	3.6	5.2					24.41	27.01	48.59	36.2	41.2	18.6	40.9	0.84	37	1.79	16.07	2.22	2.75	62	1	1	1	0	0	1	0	27.40
17664635	1	Mid LAD	0	2.76	1	0	5.58	2.56	3.74	52.23	2.22	2.19	2.205	3.28	0	1.75	0	0	0	3.28	5.03	0	0					23.3	21.57	55.13	35.4	41.5	19.3	19.1	0.9	37	1.49	14.26	3.22	4.18	70	1	1	1	0	1	0	0	26.80
37282741	1	Proximal LAD	0	2.72	1	0	5.17	3.43	3.78	21.09	3.61	2.79	3.2	1.8	0	0	0	0	0	1.8	1.8	0	0					20.04	30.43	49.53	22	48.1	29.9	47	0.9	37	2.05	13.2	3.43	3.76	80	0	2	1	0	0	0	0	24.90
18881349	1	Mid LAD	0	4.02	1	0	4.63	2.88	3.78	33.1	3.51	2.91	3.21	1.85	2.06	0	0	0	1.5	3.91	3.91	0	1.5					30.92	19.76	49.33	49.4	39.8	10.8	29.4	0.9	38	1.96	14.82	2.98	4.02	68	1	1	0	0	0	1	0	27.50
24160434	1	Proximal LAD	0	2.35	1	1	3.51	2.01	2.88	18.7	3.12	2.48	2.8	1.74	0	0	0	0	0	1.74	1.74	0	0					25.42	20.88	53.7	38.1	39.4	10.8	37.8	0.76	38	1.59	32.24	1.5	2.5	65	1	1	1	0	0	1	0	23.40
23957123	1	Mid LAD	0	4.76	0	0	5.45	3.23	3.67	39.99	3.33	3.14	3.235	1.86	0	2.21	1.93	0	0	1.86	4.07	1.93	1.93					34.29	20.79	44.91	30.5	34.7	34.8	21.2	0.87	39	2	5.28	3.44	3.62	62	1	1	1	0	1	0	0	25.20
29203862	1	Mid LAD	1	1.65	1	0	6.58	4.92	4.17	16.91	3.18	2.5	2.84	1.85	0	1.78	1.83	0	0	1.85	3.63	1.83	1.83					7.28	46.31	46.41	0.8	37.1	62.2	23.8	0.94	39	2.16	18.37	4.92	3.99	85	0	1	0	1	0	0	0	18.50
28487528	1	Mid LAD	0	3.94	1	0	4.09	3.22	3.22	29.95	3.32	3.25	3.285	3.4	0	0	2.15	0	0	3.4	3.4	2.15	2.15					31.25	25.47	43.28	35.2	52.7	12.1	31.6	0.83	40	2.06	5.83	3.44	3.43	72	1	1	0	0	0	1	0	18.00
15937128	1	Mid LAD	0	3.81	1	0	4.42	3.69	3.21	57	2.84	2.31	2.575	1.75	0	1.97	0	0	0	1.75	3.72	0	0					28.72	30.31	40.97	19.5	44.9	35.6	35.4	0.87	40	1.46	48.6	3.47	3.06	70	0	1	1	1	1	0	0	26.30
36224843	1	Proximal LAD	0	4.67	0	0	4.38	2.46	2.77	14.28	3.99	3.44	3.715	0	0	0	2.17	0	1.75	0	0	2.17	3.92					41.03	16.77	42.2	52.4	26.5	21.1	25.3	0.89	41	2.21	4.18	2.05	2.67	76	1	2	1	0	1	0	0	21.30
14546769	1	Proximal LAD	0	4.18	0	0	4.42	3.14	2.92	0.6	4.11	2.69	3.4	0	0	0	0	0	2.17	0	0	0	2.17					34.29	24.97	40.74	41.5	25.2	33.4	24.5	0.87	41	2.32	4.88	2.74	2.9	66	1	2	1	1	0	1	0	27.90
43275818	1	Mid LAD	0	4.14	1	1	6.64	4.74	3.52	6.77	3.2	2.75	2.975	0	0	2.35	2.68	0	0	0	2.35	2.68	2.68					26.4	35.62	37.98	28.9	43.9	26.7	32.1	0.9	41	1.88	7.25	3.8	3.55	58	0	2	1	0	0	0	0	22.40
29943139	1	Mid LAD	0	3.17	1	0	5.11	3.86	3.31	33.09	2.97	2.71	2.84	0	0	0	2.07	0	0	0	0	2.07	2.07					23.51	34.36	42.13	19.4	41.7	38.9	31.1	0.8	41	1.57	16.94	3.39	3.1	68	1	1	1	1	0	1	0	23.60
25749481	1	Proximal LAD	1	2.4	1	0	4.46	3.7	3.42	27.31	3.25	3.07	3.16	0	0	1.72	1.52	0	0	0	1.72	1.52	1.52					17.73	36.52	45.75	0.8	51.4	47.7	43.9	0.72	41	2.02	16.89	3.66	3.62	63	1	1	0	1	1	1	0	26.30
30639221	1	Proximal LAD	0	3.19	1	0	5.29	3.9	3.81	36.15	3.46	2.94	3.2	2.81	0	1.73	1.63	0	0	2.81	4.54	1.63	1.63					22.03	32.17	45.79	33.9	37.1	29	35.1	0.81	42	1.81	20.56	3.84	3.64	48	1	1	0	0	0	1	0	27.50
18299034	1	Proximal LAD	0	3.71	1	0	6.15	4.72	3.29	5.85	3	3.87	3.435	0	0	0	2.93	0	2.04	0	0	2.93	4.97					24.57	38.5	36.93	33	34.8	32.1	33.7	0.8	43	1.94	8.69	5.19	3.45	68	0	1	1	0	1	0	0	25.90
38688599	1	Proximal LAD	0	3.67	1	0	3.58	2.96	2.42	9.96	3.26	3.05	3.155	0	0	0	1.75	0	0	0	0	1.75	1.75					34.01	27.84	38.15	29.2	38.2	32.6	38.2	0.83	43	1.85	21.93	3.14	3.38	68	1	2	0	1	0	0	0	19.90
18466656	1	Mid LAD	0	3.57	1	0	3.94	1.97	2.71	42.82	3.4	2.52	2.96	2.15	2.11	0	0	0	0	4.26	4.26	0	0					36.89	15.41	47.7	40	49.2	10.8	46.2	0.83	43	1.59	31.1	2.28	3.41	82	0	2	1	1	0	0	0	24.90
43582592	1	Proximal LAD	0	3.37	1	1	4.11	3.28	2.88	35.37	2.52	2.44	2.48	1.82	0	0	0	0	0	1.82	1.82	0	0					28.5	30.25	41.25	35.8	35.7	25.7	35.2	0.66	43	1.41	23.8	2.89	3.38	73	1	1	1	1	1	1	0	24.40
41844496	1	Mid LAD	0	4.03	1	1	5.64	3.45	4.53	14.97	2.53	2.18	2.355	2.45	0	0	0	0	0	2.45	2.45	0	0					26.58	22.24	51.18	50.1	36.8	5.2	19.4	0.76	44	1.36	20.04	2.28	3.63	58	1	1	1	0	1	0	0	24.10
42104261	1	Proximal LAD	0	4.02	1	0	5.1	3.01	2.71	4.77	2.83	2.7	2.765	2.85	0	0	0	0	0	2.85	2.85	0	0					34.77	25.3	39.93	29.8	42.6	27.6	42.6	0.75	44	1.57	25.1	3.82	2.49	63	1	1	1	0	1	0	0	23.50
41956661	1	Proximal LAD	0	3.03	1	0	4.8	3.17	2.33	24.58	2.49	2.45	2.47	0	0	0	0	0	0	0	0	0	0					28.67	34.12	37.21	23.3	38.8	37.9	20.2	0.84	44	1.37	31.86	2.81	2.5	72	1	1	1	1	1	0	0	19.30
43447334	1	Proximal LAD	0	3.02	1	1	4.13	2.8	3.01	42	3.2	2.03	2.615	2.14	0	1.85	0	0	0	2.14	3.99	0	0					27.27	26.44	46.29	23.9	43.1	13.8	28.7	0.52	44	1.24	41.45	2.76	3.18	44	1	1	1	0	1	1	0	26.68
15025304	1	Proximal LAD	1	2.81	1	1	5.5	3.71	2.82	16.1	3.43	3.11	3.27	1.87	0	0	0	0	1.73	1.87	1.87	0	1.73					22.9	37.73	39.37	31.6	31.7	21.9	31.7	0.69	44	1.89	16.08	3.64	2.64	63	1	1	1	0	0	1	0	26.00
27217795	1	Proximal LAD	0	2.65	1	0	3.32	2.42	2.14	15.56	2.86	2.11	2.485	1.79	0	0	0	0	0	1.79	1.79	0	0					29.98	29.05	40.97	27	46.6	26.4	46.5	0.72	44	1.34	31.24	2.46	2.16	63	1	2	1	1	1	1	0	23.00
40695576	1	Mid LAD	0	2.53	1	1	4.38	2.54	3.49	57.6	2.86	2.59	2.725	0	0	0	1.9	0	0	0	0	1.9	1.9					22.34	23.57	54.09	17.9	47.5	12.7	38.3	0.93	44	1.5	23.5	2.38	4.08	58	0	1	1	1	0	0	0	25.30
32683697	1	Mid LAD	0	4.09	1	0	4.84	3.31	3.39	23.79	3.15	3	3.075	0	0	0	0	0	0	0	0	0	0					31.2	24.98	43.82	31	43.4	25.5	26	0.87	45	1.73	10.97	3.85	3.36	46	1	1	0	0	0	1	0	28.00
30409273	1	Proximal LAD	0	3.25	1	0	4.4	3.04	3.36	8.92	3.55	2.94	3.245	0	0	0	1.87	1.59	0	0	0	3.46	3.46					26.71	26.15	47.14	13.7	50.7	35.6	50.7	0.91	45	1.77	11.08	3.31	3.32	73	1	1	0	1	0	0	0	22.10
19000167	1	Mid LAD	1	3.2	1	0	6.29	4.15	4.14	40.2	3.17	2.87	3.02	2.88	2.53	0	2.3	2.08	0	5.41	5.41	4.38	4.38					20.53	32.65	46.82	0.3	61.8	37.8	61.7	0.73	45	1.8	6.28	4.49	4.32	53	1	2	1	0	0	0	0	25.50
11981798	1	Mid LAD	0	3.17	1	0	4.4	3.02	3.46	33.44	3.26	2.7	2.98	2.28	0	0	0	0	0	2.28	2.28	0	0					25.83	25.86	48.31	20.1	47.8	32.1	32.6	0.85	45	1.72	12.98	3.52	3.65	61	1	1	1	1	0	1	0	28.70
27550454	1	Mid LAD	1	1.99	1	0	5.4	3.91	3.33	22.78	4.17	4.04	4.105	0	0	2.22	3.27	0	0	0	2.22	3.27	3.27					13.86	41.45	44.7	18.6	37.9	40.8	35.4	0.86	45	2.23	9.65	4.6	3.87	52	1	1	0	0	0	1	0	28.60
22041258	1	Mid LAD	1	1.52	1	1	4.96	4.13	3.85	42.08	3.21	2.8	3.005	0	0	1.76	1.59	0	0	0	1.76	1.59	1.59					7.96	43.01	49.03	5	49.8	43.5	43	0.7	45	1.73	33.19	3.44	3.91	73	0	1	1	1	1	0	0	28.30
40894164	1	Mid LAD	0	4.4	1	1	4.85	3.36	3.68	50.42	3.22	2.8	3.01	2.64	1.9	2.23	0	0	0	4.54	6.77	0	0					31.79	23.14	45.07	32.3	55.4	10.7	25.7	0.86	46	1.73	31.12	3.28	3.72	69	1	1	1	0	1	0	0	27.50
17506450	1	Proximal LAD	0	4.02	0	0	2.58	2.37	2.32	14.2	3.45	2.81	3.13	1.91	0	0	1.98	0	1.5	1.91	1.91	1.98	3.48					39.95	20.1	39.95	47.3	25.5	27.2	24.4	0.72	46	1.6	12.27	2.6	2.53	58	1	1	0	0	1	1	0	25.10
36447730	1	Mid LAD	0	3.73	1	0	4.61	3.29	3.29	68.22	2.22	2.08	2.15	1.66	0	0	0	0	0	1.66	1.66	0	0					29.37	26.72	43.91	25.8	44.8	29.4	16.8	0.71	46	1.14	6.28	3.04	3.42	74	1	1	1	1	0	0	0	24.50
23673766	1	Mid LAD	0	3.69	0	0	4.93	2.93	3.5	56.6	3.21	2.19	2.7	2.57	0	0	0	0	0	2.57	2.57	0	0					29.67	22.55	47.78	44	41.8	14.2	41.4	0.64	46	1.34	35.84	3.1	3.66	46	1	1	1	0	1	0	0	26.50
24127653	1	Proximal LAD	0	3.59	1	1	5.75	3.73	3.2	9.25	4.56	4.01	4.285	0	0	0	2.67	1.94	2.18	0	0	4.61	6.79					27.19	31.72	41.09	23.5	37.6	38.9	23.5	0.81	46	2.42	10.48	3.42	3.14	59	1	1	1	0	0	1	0	29.10
11778651	1	Proximal LAD	0	3.55	1	1	5.23	3.59	2.63	4.6	3.75	3.3	3.525	0	0	0	2.17	0	0	0	0	2.17	2.17					29.53	33.53	36.93	27.9	42.3	29	42.3	0.85	46	2.07	13.43	3.52	3.01	67	1	2	1	0	0	0	0	26.30
19615064	1	Proximal LAD	0	3.31	1	0	2.84	3.34	3.33	23.86	3.23	2.75	2.99	2.65	0	0	0	0	0	2.65	2.65	0	0					26.17	28.91	44.92	28.2	40.3	31.6	39.9	0.67	46	1.64	17.36	3.22	3.25	64	1	1	0	0	0	0	0	22.51
32793835	1	Proximal LAD	0	2.89	1	0	4.33	2.62	3.11	12.1	4.04	3.21	3.625	0	0	1.8	1.59	0	0	0	1.8	1.59	1.59					26.55	24.59	48.86	24.1	58.6	17.2	41.4	0.88	46	2.02	19.12	2.48	3.02	53	1	1	0	0	0	1	0	27.80
41774434	1	Mid LAD	0	2.87	1	0	4.29	2.98	3.4	56.87	2.63	2.26	2.445	2.19	0	0	0	0	0	2.19	2.19	0	0					23.9	27.15	48.95	18.7	45.6	35.6	22.1	0.84	46	1.3	6.81	3.4	3.45	55	1	3	0	1	0	1	0	29.60
22804916	1	Proximal LAD	0	2.71	0	0	2.96	2.84	2.36	8.81	3.07	2.98	3.025	0	0	0	2.03	0	1.82	0	0	2.03	3.85					27.33	32.35	40.32	25.4	44.6	23.2	42.6	0.66	46	1.73	18.6	2.67	1.99	80	1	1	1	0	1	1	0	25.40
43815588	1	Proximal LAD	0	3.78	1	1	4.98	4.42	3.84	28.23	3.93	3.6	3.765	0	0	2.18	2.2	0	0	0	2.18	2.2	2.2					24.29	33.49	42.22	22.5	50.5	18.9	43.6	0.87	47	1.99	11.13	4.45	4.6	82	0	1	1	0	0	0	0	28.80
43737866	1	Mid LAD	0	3.66	1	0	4.74	3.2	3.62	15.36	3.22	2.74	2.98	2.17	0	0	0	0	0	2.17	2.17	0	0					28.03	24.78	47.18	33.2	35.3	31.6	32.7	0.73	47	1.62	20.12	2.77	3.27	65	1	1	0	0	0	1	0	23.04
15900676	1	Mid LAD	0	3.37	1	0	3.42	2.42	3.43	50.8	3.06	2.45	2.755	2.37	0	0	1.5	0	0	2.37	2.37	1.5	1.5					29.76	18.74	51.5	31.4	48.5	20.1	20.7	0.86	47	1.52	26.88	3.04	3.79	70	1	1	1	0	1	1	0	27.40
37036777	1	Proximal LAD	0	3.35	1	1	4.52	3.71	3.49	13.44	3.01	2.96	2.985	2.1	0	0	0	0	1.74	2.1	2.1	0	1.74					24.67	31.31	44.02	22.1	46.7	27	35.2	0.88	47	1.83	22.36	3.55	3.52	77	1	1	1	0	1	0	0	23.40
22368845	1	Mid LAD	0	3.09	1	0	4.71	3.87	3.26	28.59	2.85	2.55	2.7	0	0	0	1.64	1.55	1.77	0	0	3.19	4.96					23.06	35.11	41.83	27.1	31.6	35.2	28.2	0.88	47	1.41	8.6	4.04	4.21	64	0	1	1	1	0	0	0	25.60
13738053	1	Proximal LAD	0	4.75	1	1	4.39	3.23	3.19	16.35	3.63	3.29	3.46	0	0	0	2.51	0	1.75	0	0	2.51	4.26					36.1	22.5	41.4	39.5	36.4	20.3	35.9	0.87	48	1.77	7.77	3.46	3.5	78	1	2	0	0	1	0	0	26.82
15471921	1	Mid LAD	0	4.1	0	0	3.88	2.72	3.38	23.5	3.61	2.94	3.275	0	0	0	1.87	2	0	0	0	3.87	3.87					33.63	19.33	47.04	32.5	50	17.5	46.4	0.77	48	1.68	8.98	2.85	3.7	74	1	1	1	0	1	0	0	24.50
43804526	1	Proximal LAD	0	4.01	1	1	5.18	3.15	3.12	29.05	2.6	2.49	2.545	2.13	0	0	0	0	0	2.13	2.13	0	0					32.37	24.93	42.7	32.4	39.7	23.4	20.5	0.7	48	1.33	26.11	3.25	3.12	56	1	1	1	0	0	1	0	24.40
13221245	1	Proximal LAD	0	3.59	1	1	4.29	3.28	3.05	29	2.8	2.4	2.6	0	0	0	1.8	0	1.82	0	0	1.8	3.62					29.38	28.35	42.28	30.2	32.3	36.6	27.4	0.67	48	1.45	24.53	2.6	2.85	61	1	1	1	0	1	1	0	25.80
32382778	1	Mid LAD	0	3.28	1	0	5.41	3.82	3.25	28.86	3.35	3.03	3.19	2.14	0	0	2	0	2.03	2.14	2.14	2	4.03					24.6	33.76	41.63	22.7	46.1	31.2	44.3	0.79	48	1.61	16.45	3.77	3.15	65	1	1	1	1	1	0	0	23.10
42509741	1	Proximal LAD	0	3.22	1	0	5.09	3.72	2.53	11.89	2.68	2.52	2.6	0	0	0	1.71	1.58	2.09	0	0	3.29	5.38					27.06	37.11	35.84	19	43.7	37.4	43.1	0.62	48	1.38	18.64	3.62	2.81	62	1	1	1	0	0	1	0	25.70
35906971	1	Proximal LAD	0	2.86	1	0	5.52	4.17	4	18.41	4.09	2.89	3.49	1.51	0	0	2.21	0	1.88	1.51	1.51	2.21	4.09					18.49	35.03	46.48	13	52.5	34.4	52.5	0.89	48	1.94	41.1	4.16	4.54	75	1	1	1	0	0	0	0	21.30
13360025	1	Proximal LAD	0	2.42	1	1	5.13	4.79	3.23	9.17	3.96	3.86	3.91	0	0	0	3.05	0	0	0	0	3.05	3.05					15.57	46.41	38.02	9.9	47	37.5	46.4	0.83	48	2.22	11.07	4.32	3.34	69	1	2	1	1	1	1	0	27.90
17710381	1	Proximal LAD	0	4.55	1	0	3.89	3.15	3.19	19.1	3.08	2.77	2.925	2.35	0	0	1.5	0	1.7	2.35	2.35	1.5	3.2					35.31	22.52	42.17	34.5	47.6	17.9	34.4	0.8	49	1.53	12.79	3.01	3.25	68	1	1	1	0	0	1	0	25.70
42964689	1	Proximal LAD	0	4.19	1	0	5.02	3.09	4.77	28.9	3.69	3.45	3.57	2.18	0	0	2.65	2.17	0	2.18	2.18	4.82	4.82					27.87	17.89	54.24	41.1	50	8.8	46.6	0.72	49	1.82	8.79	2.61	4.51	64	1	1	0	0	0	1	0	24.40
11358590	1	Proximal LAD	0	3.97	1	1	4.21	3.39	2.64	7.67	4.1	3.37	3.735	0	0	0	2.45	0	0	0	0	2.45	2.45					33.1	29.53	37.37	22.6	38.2	34.9	38.2	0.78	49	1.88	13.11	3.41	3.14	64	1	1	1	0	1	1	0	24.50
19938419	1	Proximal LAD	0	3.97	0	0	4.83	3.57	3.85	24.8	3.19	2.68	2.935	0	0	1.89	1.97	0	0	0	1.89	1.97	1.97					27.96	25.92	46.12	53.9	38.5	7.6	37.5	0.82	49	1.51	12.7	2.7	2.73	63	1	1	1	0	1	1	0	25.20
17232867	1	Proximal LAD	0	3.9	1	0	3.64	3.48	2.81	27.9	3.56	2.95	3.255	2.94	0	0	1.95	0	0	2.94	2.94	1.95	1.95					31.59	29.88	38.53	37.7	39.8	22.5	39.3	0.91	49	1.66	22.28	3.59	2.84	76	0	1	1	0	1	0	0	21.30
26435545	1	Proximal LAD	0	3.63	1	0	3.8	3.08	2.98	14.76	3.29	2.92	3.105	0	0	0	2.1	0	1.77	0	0	2.1	3.87					30.73	26.55	42.73	35.1	39.8	25.1	35.1	0.81	49	1.66	11.8	3.3	3.41	52	1	1	0	0	1	0	0	23.50
25283400	1	Mid LAD	0	3.55	0	0	4.54	3.52	3.35	14.82	3.07	3.05	3.06	2.19	0	2.32	0	0	0	2.19	4.51	0	0					27.13	29.36	43.51	23.9	51.5	24.7	26.8	0.82	49	1.64	20.64	3.38	3.49	70	1	1	0	0	0	1	0	24.60
28543947	1	Proximal LAD	0	3.54	1	0	4.87	3.22	3.25	5.75	3.91	3.21	3.56	0	0	0	2.56	2.14	0	0	0	4.7	4.7					28.5	27.08	44.41	31.2	41.3	27.5	38.8	0.89	49	1.93	9.89	3.41	3.66	66	1	1	1	0	1	1	0	22.30
29735547	1	Proximal LAD	0	3.23	1	0	4.05	3.38	3.43	1.47	3.84	3.34	3.59	0	0	0	2.56	0	0	0	0	2.56	2.56					25.11	29.19	45.69	20.2	39.6	40.3	39.2	0.87	49	1.85	6.65	3.12	3.34	55	1	1	1	0	1	1	0	27.00
27665798	1	Mid LAD	0	3.22	1	1	4.73	2.99	2.93	13.09	3.12	2.71	2.915	0	0	1.79	2.56	0	2.11	0	1.79	2.56	4.67					28.36	27.85	43.79	31.3	38.9	17.9	20.5	0.85	49	1.47	6.92	3.15	3.12	69	1	1	0	0	0	1	0	24.40
24930455	1	Proximal LAD	0	3.1	1	0	2.98	3.07	2.74	16.87	3.18	2.8	2.99	2.32	0	0	2.9	0	0	2.32	2.32	2.9	2.9					27.89	30.31	41.8	27.7	47	25.3	46.7	0.72	49	1.57	14.11	2.72	3.12	68	1	1	1	0	1	0	0	23.90
11325127	1	Mid LAD	0	3.1	1	1	3.75	2.41	2.48	30.07	2.11	2.15	2.13	1.74	0	1.61	0	0	0	1.74	3.35	0	0					32.15	24.26	43.6	24.5	43.2	25.2	30.8	0.9	49	1.38	35	2.43	2.84	66	0	1	1	1	1	0	0	23.40
11725501	1	Proximal LAD	0	3	1	0	4.91	3.71	3.03	3.62	3.48	2.93	3.205	0	0	0	1.77	1.82	0	0	0	3.59	3.59					23.66	35.43	40.91	20.7	39.8	39.5	39.8	0.74	49	1.58	6.85	3.68	2.94	60	1	3	1	1	1	1	0	21.70
17104607	1	Mid LAD	0	3	1	0	3.84	1.79	2.89	23.91	2.51	2.22	2.365	2.96	0	1.69	1.64	0	0	2.96	4.65	1.64	1.64					32.43	14.6	52.97	30.3	66.6	3.1	37.9	0.81	49	1.33	13.41	1.75	2.66	75	0	2	1	0	0	0	0	24.50
25975893	1	Proximal LAD	0	2.99	0	0	3.22	2.33	2.53	13.42	3.35	2.78	3.065	2.56	0	0	0	0	2.01	2.56	2.56	0	2.01					31.39	23.58	45.03	29.2	43.3	27.4	20.2	0.75	49	1.66	12.64	3.06	3.69	60	1	1	0	1	0	1	0	23.60
42903451	1	Proximal LAD	0	2.91	1	1	5.58	4.14	3.77	25.02	3.5	3.26	3.38	0	0	2.55	2.26	0	0	0	2.55	2.26	2.26					19.52	35.67	44.81	13.1	48	37.4	34.8	0.88	49	1.73	20.59	4.1	4.46	54	1	1	1	1	0	1	0	24.80
24372042	1	Mid LAD	1	2.04	1	0	4.97	3.77	2.93	46.79	2.57	2.2	2.385	1.53	1.65	1.81	0	0	0	3.18	4.99	0	0					15.74	42.54	41.72	22.8	36.1	41.1	29.4	0.75	49	1.25	10.94	3.49	2.95	67	1	1	1	1	1	1	0	27.60
35330839	1	Proximal LAD	0	4.22	1	0	4.08	3.45	2.78	1.06	4.05	3.67	3.86	0	0	0	2.01	0	1.86	0	0	2.01	3.87					33.83	28.28	37.9	29.9	36.3	33.8	36.1	0.85	50	1.94	7.69	4.12	3.69	42	1	1	0	1	1	1	0	22.60
26156626	1	Proximal LAD	0	3.84	0	0	4.55	3.21	2.79	18.98	2.7	2.23	2.465	0	0	0	1.8	0	0	0	0	1.8	1.8					32.38	27.72	39.89	37.8	36.5	25.7	36.2	0.75	50	1.28	42.36	3.38	3.01	57	1	1	1	1	0	1	0	27.20
42201131	1	Mid LAD	0	3.41	0	0	4.57	3.41	3.78	29.78	3.22	3.02	3.12	2.4	2.08	0	0	0	0	4.48	4.48	0	0					25.11	27.09	47.8	28	32.4	39.7	31.9	0.78	50	1.58	12.38	3.01	3.89	54	1	1	1	0	1	1	0	23.20
29550265	1	Mid LAD	0	3.41	1	1	4.44	2.93	2.75	48.61	2.59	2.37	2.48	1.6	0	0	0	0	0	1.6	1.6	0	0					30.78	27.18	42.04	40.7	41.7	13.7	22.7	0.75	50	1.39	22.13	2.87	2.93	62	1	1	0	0	0	0	0	22.70
31651433	1	Proximal LAD	0	3.28	1	1	3.64	3.57	3.13	0.64	3.33	2.84	3.085	0	0	0	0	0	2.25	0	0	0	2.25					25.85	32.16	41.99	35.3	34.2	26.1	34.2	0.9	50	1.51	5.37	3.02	2.91	66	1	1	1	0	1	1	0	26.60
36222878	1	Proximal LAD	0	3.25	1	0	6.12	4.78	4.77	0.48	4.5	4.31	4.405	0	0	0	2.24	0	2.22	0	0	2.24	4.46					17.92	34.38	47.7	11.3	52.6	36.2	52.3	0.98	50	2.17	5.74	4.74	3.72	77	0	1	1	1	1	0	0	28.90
11260136	1	Proximal LAD	0	3.24	1	1	4.83	2.77	2.71	35.8	2.99	2.4	2.695	0	0	0	2.36	0	0	0	0	2.36	2.36					30.4	26.52	43.08	27.2	44	28.1	44	0.67	50	1.45	38.62	2.82	2.45	57	1	1	0	0	1	1	0	25.40
15414911	1	Proximal LAD	0	3.05	1	0	4.93	3.08	2.68	15.24	2.53	2.48	2.505	0	0	0	1.68	1.84	1.51	0	0	3.52	5.03					27.71	31.02	41.27	29	35.3	34.9	35	0.87	50	1.41	24.39	3.46	3.67	73	1	1	1	1	0	1	0	24.50
24276942	1	Proximal LAD	0	2.63	1	0	5.07	3.45	3.73	26.8	3.71	3.13	3.42	0	0	0	1.95	0	0	0	0	1.95	1.95					19.42	31.31	49.26	24.5	43.1	32.4	40	0.72	50	1.68	16.1	3.33	3.6	52	1	2	0	0	1	1	0	21.80
43799307	1	Proximal LAD	0	2.61	1	1	4.75	2.99	2.84	1.15	3.29	3.05	3.17	0	0	0	2.7	0	0	0	0	2.7	2.7					23.79	31.68	44.53	16.2	50.6	25.9	50.3	0.67	50	1.58	13.55	3.44	3.15	59	1	1	0	1	1	1	0	21.90
35195764	1	Mid LAD	0	4.02	1	0	4.21	2.94	3.86	17.04	3.33	2.01	2.67	2.02	0	0	2.1	0	0	2.02	2.02	2.1	2.1					30.4	20.05	49.56	32.7	43.4	24	30.9	0.76	51	1.47	13.58	3.11	4.24	60	0	1	1	0	0	0	0	27.90
31621254	1	Proximal LAD	0	3.67	1	1	3.95	2.71	2.7	12.53	3.43	3.01	3.22	0	0	0	1.95	0	0	0	0	1.95	1.95					33.86	23.81	42.32	31.7	36.2	32.1	36.2	0.74	51	1.55	19.25	2.99	2.55	51	1	2	1	0	0	1	0	24.30
17269465	1	Proximal LAD	0	3.49	1	1	5.75	4.29	3.83	7.8	3.44	3.17	3.305	0	0	0	2.3	0	1.74	0	0	2.3	4.04					22.87	33.82	43.3	23.4	38.5	37.2	38.5	0.69	51	1.58	24.11	3.84	3.31	54	1	1	1	0	0	1	0	42.40
42413352	1	Mid LAD	0	3.49	1	1	4.55	3.2	3.3	16.97	2.83	2.4	2.615	1.97	0	0	1.73	0	0	1.97	1.97	1.73	1.73					28.05	26.89	45.06	29.5	37.6	18.6	36.8	0.82	51	1.29	14.1	2.87	2.86	55	0	1	0	0	0	0	0	25.40
11973355	1	Proximal LAD	0	3.33	1	0	4.68	3.46	3.46	18.83	3.56	2.98	3.27	0	0	0	2.13	0	0	0	0	2.13	2.13					25.45	29.32	45.23	31.2	33.6	35.2	30.7	0.88	51	1.7	15.04	3.95	3.72	42	1	1	1	0	0	0	0	22.20
43708262	1	Proximal LAD	0	2.98	1	0	5.56	3.56	3.52	24	3.34	2.73	3.035	1.96	0	1.8	0	0	0	1.96	3.76	0	0					22.41	31.62	45.97	23.7	47.7	28.6	28.7	0.7	51	1.51	21.05	3.26	3.08	54	1	1	1	0	0	0	0	25.50
24553423	1	Proximal LAD	0	2.96	1	0	5.27	3.58	3.33	1.03	3.45	3.1	3.275	0	0	0	1.87	0	1.72	0	0	1.87	3.59					22.8	32.87	44.33	27	38.7	34.3	38.5	0.88	51	1.59	10.01	3.35	3.06	61	1	1	0	0	1	1	0	21.70
10780271	1	Proximal LAD	0	2.86	1	0	6.32	3.69	2.39	4.16	3.98	2.66	3.32	2.19	0	0	1.69	0	0	2.19	2.19	1.69	1.69					24.92	39.92	35.16	19.9	43.8	36.2	40.7	0.72	51	1.88	33.02	3.42	2.53	62	1	1	1	0	1	1	0	24.90
17913058	1	Proximal LAD	1	2.74	1	0	5.35	2.9	3.01	11.87	4	3.18	3.59	0	0	0	2.61	0	1.43	0	0	2.61	4.04					24.59	29	46.41	19.8	45.8	34.4	45.7	0.88	51	1.82	27.11	2.93	3.26	69	1	1	0	0	1	0	0	25.70
42092584	1	Mid LAD	0	4.18	0	0	3.92	3.38	3.25	34.22	2.63	2.25	2.44	0	0	1.52	1.62	1.91	0	0	1.52	3.53	3.53					32.01	25.82	42.18	42.7	36.8	20.6	22.4	0.52	52	1.15	12.24	2.79	2.9	54	1	1	1	0	0	0	0	26.71
27831874	1	Mid LAD	0	4.15	1	1	5.73	4.48	3.98	26.97	2.86	2.56	2.71	2.55	0	0	0	0	0	2.55	2.55	0	0					25.9	31.82	42.28	22	47.6	27.6	41.3	0.88	52	1.31	24.48	4.39	3.56	78	1	1	0	0	0	0	0	20.50
32566824	1	Mid LAD	0	3.69	1	0	3.91	2.68	3.42	25.4	3.42	3.09	3.255	2.04	0	0	2	0	2.38	2.04	2.04	2	4.38					30.97	20.33	48.7	27.9	43.8	28.3	37.6	0.76	52	1.53	18	2.77	3.7	48	1	1	0	0	1	1	0	26.20
19066129	1	Proximal LAD	0	3.32	0	0	4.05	3.64	2.86	6.51	3.76	2.83	3.295	0	0	0	2.02	2.29	0	0	0	4.31	4.31					26.85	33.99	39.16	23.1	41.7	35.3	41.7	0.73	52	1.56	16.14	4.07	2.77	57	1	2	1	0	1	1	0	27.70
31104999	1	Mid LAD	0	3.15	1	1	4.07	3.27	3.21	17.9	3.17	2.65	2.91	0	0	1.56	2.15	0	0	0	1.56	2.15	2.15					25.69	29.6	44.71	25.9	38.7	25.3	38	0.78	52	1.51	21.84	3.52	3.01	60	1	1	0	0	0	1	0	25.30
21444638	1	Proximal LAD	0	2.85	1	1	3.55	2.71	2.64	40	2.12	2.14	2.13	1.98	0	1.77	0	0	0	1.98	3.75	0	0					27.86	28.33	43.82	41.4	41.9	15.4	41.8	0.67	52	1.07	27.3	2.65	2.44	60	1	1	1	0	1	1	0	22.90
28317737	1	Mid LAD	0	4.46	1	0	6.37	4.32	5.36	55.83	3.48	3.27	3.375	3.24	0	0	0	0	0	3.24	3.24	0	0					24.45	24.81	50.75	30	39.7	30.3	26.2	0.83	53	1.55	35.53	3.97	5.55	48	1	1	1	1	1	1	0	26.00
34379406	1	Proximal LAD	0	3.12	1	1	4.78	2.66	3.03	25.2	3.19	2.27	2.73	0	0	0	0	0	0	0	0	0	0					28.55	24.3	47.14	19.2	48	27.3	32.3	0.74	53	1.29	37.63	2.22	3.01	57	1	1	0	0	0	1	0	24.90
18315400	1	Proximal LAD	0	2.93	1	1	4.23	2.66	3.03	12.6	2.88	2.32	2.6	0	0	0	1.78	0	0	0	0	1.78	1.78					27.04	25.24	47.72	32.8	38	26.7	26.1	0.75	53	1.29	22.07	3.26	3.2	58	1	1	1	0	1	1	0	23.70
17878179	1	Proximal LAD	0	2.71	1	0	4.53	3.2	3.17	21.9	2.86	2.59	2.725	1.98	0	0	2.36	0	1.76	1.98	1.98	2.36	4.12					22.65	31.42	45.94	23.7	47.9	28.5	36	0.79	53	1.33	19.47	3.32	3.18	52	1	2	1	0	1	0	0	24.40
17944324	1	Mid LAD	0	2.58	1	1	4.66	2.45	3.66	21.1	2.54	2.25	2.395	1.74	0	0	0	0	0	1.74	1.74	0	0					22.48	21.48	56.04	19.1	41.1	33.4	39.7	0.8	53	1.29	15.07	2.15	3.78	35	1	1	1	0	1	1	0	27.50
11380148	1	Proximal LAD	0	2.58	1	0	5.82	2.92	3.83	22.56	3.26	2.84	3.05	2.45	0	0	0	0	1.62	2.45	2.45	0	1.62					20.32	25.86	53.82	14.4	56.1	29.5	45.4	0.83	53	1.69	23.15	2.99	3.81	75	0	1	1	1	1	0	0	28.70
19088042	1	Proximal LAD	0	4.65	1	0	5.63	3.91	4.74	14.95	4.47	3.82	4.145	2.9	3.34	0	0	0	2.54	6.24	6.24	0	2.54					28.08	23.18	48.74	37.1	50.8	12.2	50.7	0.86	54	1.94	12.11	3.83	4.54	52	1	1	1	0	1	1	0	22.70
25210604	1	Proximal LAD	0	4.13	1	0	3.99	3.37	2.77	1.75	3.4	2.93	3.165	0	0	0	2.06	0	1.6	0	0	2.06	3.66					33.65	27.99	38.36	26.5	43.7	29.8	43.7	0.89	54	1.52	14.16	3.66	3.22	71	0	2	1	1	0	0	0	27.50
29677843	1	Proximal LAD	0	4.01	1	1	5.9	4.71	4.51	21.56	4.19	3.41	3.8	2.71	0	0	0	0	0	2.71	2.71	0	0					23.14	31.92	44.94	29.7	40.2	29	39	0.87	54	1.7	17.01	4.11	4.5	53	0	1	1	0	1	0	0	19.40
17954871	1	Proximal LAD	0	3.97	0	1	5.33	3.64	2.92	9.7	3.7	3.15	3.425	0	0	0	1.53	2.08	1.83	0	0	3.61	5.44					30.98	30.47	38.55	30.9	27.9	35.3	27.6	0.84	54	1.63	28.09	3.63	2.7	52	1	1	1	1	1	1	0	27.40
16373082	1	Proximal LAD	0	3.82	1	1	3.87	2.66	3.25	12.1	3.27	2.97	3.12	0	0	0	2.18	0	0	0	0	2.18	2.18					32.63	20.28	47.09	36.2	47.3	7.5	46.7	0.81	54	1.48	8.26	2.9	3.27	61	1	1	0	0	0	0	0	23.00
12150922	1	Proximal LAD	0	3.59	1	0	3.75	3.03	3.25	24.76	2.94	2.44	2.69	0	0	0	1.5	1.56	0	0	0	3.06	3.06					29.57	25.02	45.41	23.2	49.3	27.4	35.9	0.67	54	1.19	17.17	3.04	3.25	71	1	1	1	0	1	0	0	25.80
42486545	1	Mid LAD	0	3.5	0	0	5.39	4.33	4.14	20	4.42	2.83	3.625	2.65	0	0	0	0	1.92	2.65	2.65	0	1.92					22	32.73	45.27	19.6	52.2	28.2	30.2	0.83	54	1.67	10.16	4.16	4.51	77	0	1	1	0	0	0	0	32.60
43054941	1	Mid LAD	0	3.1	1	1	5.01	3.58	3.34	25.37	3.12	2.44	2.78	0	0	0	0	0	0	0	0	0	0					23.81	32.1	44.09	25	37.9	32	22.4	0.82	54	1.37	20.95	3.26	3.12	64	1	1	0	0	0	0	0	25.50
38851265	1	Mid LAD	0	3.04	1	0	6.3	3.49	5.47	37.36	4.26	3.99	4.125	3.11	0	0	0	0	2.42	3.11	3.11	0	2.42					17.86	22.74	59.4	19.8	53.6	26.6	42.7	0.88	54	1.92	30.93	3.77	5.6	64	1	3	1	1	1	1	0	29.40
25335837	1	Proximal LAD	0	2.76	1	0	3.55	3.15	3.13	0.77	3.32	2.86	3.09	0	0	0	2.02	0	0	0	0	2.02	2.02					23.37	30.86	45.77	20.9	43.3	35.9	41.3	0.79	54	1.45	8.86	3.14	3.15	63	1	1	0	0	0	0	0	21.40
27519453	1	Proximal LAD	0	3.75	1	0	3.83	3.84	3.92	17.99	3.82	3.24	3.53	0	0	2.22	0	0	0	0	2.22	0	0					25.55	28.77	45.68	27.6	49.7	22.7	33.1	0.68	55	1.61	12.88	2.82	3.57	42	0	1	0	0	0	0	0	21.70
11232319	1	Proximal LAD	0	3.66	1	1	5.21	3.03	2.58	5.22	3.26	3.17	3.215	0	0	0	1.73	1.76	1.53	0	0	3.49	5.02					32.87	27.81	39.31	37.8	40.1	22.1	40.1	0.75	55	1.45	12.89	2.8	3.22	66	0	2	0	0	0	0	0	24.70
30879175	1	Mid LAD	0	3.41	0	0	3.79	2.55	2.47	27.42	2.71	2.4	2.555	1.72	0	1.55	1.67	0	0	1.72	3.27	1.67	1.67					33.9	24.38	41.72	34	30.1	34.7	21.4	0.77	55	1.15	9.06	3.45	3.06	65	1	1	0	0	1	0	0	22.80
12978423	1	Proximal LAD	0	3.33	1	1	4.44	3.48	3.69	7.56	3.78	3.02	3.4	0	0	0	2.07	1.93	0	0	0	4	4					24.63	28.46	46.91	24.9	41.6	32.3	41.5	0.84	55	1.65	21.36	4.05	3.28	54	1	1	0	0	1	1	0	23.90
41584439	1	Proximal LAD	0	3.33	1	0	3.27	3.03	3.27	0.2	3.06	2.89	2.975	0	0	0	1.84	0	0	0	0	1.84	1.84					27.67	26.09	46.24	30.1	31.2	38.8	30.6	0.73	55	1.36	6.12	2.89	3.19	54	1	1	0	0	0	0	0	24.30
14055458	1	Proximal LAD	0	3.12	1	0	4.78	2.62	2.99	30.04	2.85	2.61	2.73	1.97	0	1.65	0	0	0	1.97	3.62	0	0					28.9	24.05	47.05	40.2	37.5	22.4	37.5	0.74	55	1.25	14.28	2.83	3.34	64	1	1	1	0	1	1	0	22.90
26019176	1	Proximal LAD	0	2.94	1	0	4.41	2.49	3.18	7.69	3.63	3.24	3.435	0	0	0	2.07	2	1.62	0	0	4.07	5.69					27.21	22.51	50.28	23.3	54.7	22	54.6	0.62	55	1.66	12.22	2.76	3.54	65	1	1	1	0	1	0	0	27.10
18985683	1	Mid LAD	0	4.32	1	1	4.14	3.52	3.38	35.2	2.69	2.16	2.425	1.74	2.17	0	0	0	0	3.91	3.91	0	0					31.83	25.96	42.2	29.2	40.6	30	40	0.86	56	1.1	16.91	3.92	3.59	71	0	1	1	0	0	0	0	29.50
29247189	1	Mid LAD	0	3.86	0	0	3.62	3.1	2.52	26.92	2.64	2.16	2.4	1.57	1.52	0	0	0	0	3.09	3.09	0	0					34.18	27.83	37.98	31.7	39.2	28.8	30.4	0.76	56	4.09	11.52	3.07	2.78	76	1	1	1	1	1	0	0	25.00
14100264	1	Mid LAD	0	3.79	0	0	4.16	2.96	2.75	44.61	2.12	1.97	2.045	0	0	0	1.96	0	0	0	0	1.96	1.96					33.31	25.66	41.03	31.3	38.7	30	23.3	0.74	56	0.9	6.89	3.07	2.61	72	1	2	1	0	0	1	0	23.20
42383576	1	Mid LAD	0	3.68	1	1	4.88	3.29	3.58	15.05	3.39	2.86	3.125	2.15	0	0	1.5	0	1.9	2.15	2.15	1.5	3.4					27.99	25.7	46.31	29.2	42.2	17.6	35.2	0.83	56	1.44	13.25	3.32	3.66	65	1	1	1	0	1	0	0	18.70
28603560	1	Proximal LAD	0	3.43	1	0	5.21	3.12	2.69	3.88	3.76	3.32	3.54	0	0	0	1.87	2.25	0	0	0	4.12	4.12					30.37	29.34	40.3	24.1	36.4	39.5	35.5	0.73	56	1.6	7.8	3.79	2.82	70	1	2	1	0	1	1	0	19.50
31287515	1	Proximal LAD	0	2.91	1	1	5.61	3.35	2.69	16.06	2.98	2.72	2.85	1.66	0	0	0	0	0	1.66	1.66	0	0					25.48	34.5	40.02	15.3	45.7	37.1	33.8	0.79	56	1.39	12.37	3.9	3.36	54	1	1	0	0	0	1	0	21.60
28460624	1	Mid LAD	0	2.73	1	0	4.2	3.52	3.57	53.43	2.81	2.63	2.72	2.06	0	0	0	0	0	2.06	2.06	0	0					20.48	32.27	47.26	10.4	50.2	37.6	50.2	0.81	56	1.21	5.92	3.57	3.71	64	1	1	0	1	0	1	0	22.80
18490774	1	Mid LAD	0	2.67	1	0	5.48	4.18	4.35	19.4	4.34	3.56	3.95	1.81	0	1.53	1.84	0	0	1.81	3.34	1.84	1.84					16.27	34.35	49.38	16.9	51.5	31.6	41.5	0.87	56	1.8	17.75	3.27	4.14	67	1	2	0	1	0	0	0	23.60
43577949	1	Proximal LAD	1	2.11	1	0	5.14	4.51	3.76	13.95	4.28	3.77	4.025	2.17	0	1.75	1.74	1.5	0	2.17	3.92	3.24	3.24					12.55	42.98	44.47	5	36	59	26.8	0.8	56	1.77	17.46	4.06	3.27	40	1	2	0	0	0	1	0	26.90
42852111	1	Mid LAD	0	4.24	1	0	4.99	3.2	3.23	19.15	3.04	2.47	2.755	2.24	0	0	2.16	0	1.83	2.24	2.24	2.16	3.99					33.14	24.02	42.84	31.3	44.6	24.2	32.7	0.78	57	1.27	24.14	3.29	3.25	63	1	1	1	0	1	0	0	23.40
36362707	1	Proximal LAD	0	3.37	0	1	4.74	3.37	2.94	41.6	2.53	2.58	2.555	0	0	0	2.19	0	0	0	0	2.19	2.19					27.92	30.81	41.27	33.6	33.3	31.3	32.8	0.64	57	1.13	29.78	3.58	3.37	68	1	1	1	0	1	0	0	23.70
21329830	1	Proximal LAD	0	3.31	1	0	3.58	2.8	2.83	8.9	3.63	3.24	3.435	0	0	0	2.58	0	0	0	0	2.58	2.58					30.26	25.89	43.85	34.3	38	27.6	37.5	0.67	57	1.5	19.58	2.98	3.44	46	1	2	1	0	1	1	0	24.40
20630443	1	Mid LAD	0	2.71	1	0	5.22	3.06	3.84	27.9	2.92	2.51	2.715	1.7	0	0	0	0	0	1.7	1.7	0	0					20.9	26.63	52.47	45.8	36	18.3	17.4	0.78	57	1.23	24.63	2.31	3.23	66	0	1	1	1	1	0	0	23.70
31771779	1	Mid LAD	0	2.45	1	0	4.02	2.69	2.61	26.69	2.81	2.6	2.705	2.48	0	0	0	0	0	2.48	2.48	0	0					24.52	30.67	44.81	14	44.7	39.1	26.5	0.76	57	1.26	19.59	2.37	2.2	58	0	1	0	1	1	0	0	19.20
32784103	1	Proximal LAD	1	2.01	1	0	4.85	2.96	2.79	9.95	3.45	2.89	3.17	0	0	0	1.83	0	1.7	0	0	1.83	3.53					18.46	35.51	46.03	0.4	44.5	55	44.3	0.77	57	1.39	15.96	3.09	2.82	68	1	1	1	1	0	1	0	22.50
18897553	1	Mid LAD	0	3.79	1	1	5.85	3.13	5.55	42.9	3.93	2.83	3.38	2.12	2.39	1.78	0	0	0	4.51	6.29	0	0					23.23	17.13	59.65	23.7	57.5	15.6	49.4	0.76	58	1.34	39.44	2.93	4.32	73	1	1	1	0	0	1	0	26.50
27259890	1	Mid LAD	0	3.75	1	0	4.36	3.28	3.21	38.88	2.58	2.35	2.465	1.87	0	1.56	0	0	0	1.87	3.43	0	0					29.83	26.89	43.27	25.9	33.8	40.3	26.2	0.77	58	1.14	23.75	3.39	3.35	67	1	2	0	0	0	0	0	22.80
40456353	1	Proximal LAD	0	3.24	1	0	3.13	3.18	2.93	4.81	3.36	2.81	3.085	0	0	0	1.54	2	0	0	0	3.54	3.54					27.75	29.68	42.57	29.2	42	28.8	41.4	0.83	58	1.27	9.28	2.94	2.8	48	0	1	0	1	0	0	0	24.80
12617379	1	Mid LAD	0	3.19	1	0	4.42	3.73	2.94	37.31	3.13	2.48	2.805	0	0	0	1.89	0	0	0	0	1.89	1.89					25.31	35.06	39.63	19.4	42	38.5	33.9	0.62	58	1.25	28.2	4.09	2.79	73	0	1	1	0	1	0	0	24.80
32352133	1	Proximal LAD	0	3.08	1	0	4.42	3.1	2.71	4.36	3.62	2.88	3.25	0	0	0	2.46	0	0	0	0	2.46	2.46					27.74	30.89	41.37	29.4	35.3	35.3	32.9	0.63	58	1.43	25.85	2.78	3.22	68	1	1	1	0	1	1	0	24.50
28570451	1	Mid LAD	0	3.04	1	1	4.8	2.47	2.88	35.45	3.12	2.45	2.785	0	0	1.94	0	0	0	0	1.94	0	0					29.42	23.24	47.34	32.9	47.3	15.5	24.8	0.84	58	1.15	42.55	2.15	3.09	77	0	1	1	1	1	0	0	26.90
20626639	1	Proximal LAD	1	2.67	1	1	4.91	3.39	3.02	25.45	3.04	2.87	2.955	0	0	0	2.26	2.03	0	0	0	4.29	4.29					22.18	34.36	43.46	17.4	50.4	32.2	43.4	0.65	58	1.2	10.33	3.96	3.94	72	0	2	1	0	0	0	0	25.30
14193901	1	Proximal LAD	0	2.22	1	1	4.94	2.39	2.83	38.03	2.66	2.28	2.47	1.8	0	1.83	0	0	0	1.8	3.63	0	0					22.64	27.02	50.34	21.2	46.6	31.8	44.9	0.79	58	1.21	58.01	2.63	3.64	75	1	1	0	1	0	1	0	23.90
20832915	1	Proximal LAD	0	4.05	1	0	4.96	3.22	3.22	20.78	3.75	3.15	3.45	2.51	0	0	1.52	0	1.95	2.51	2.51	1.52	3.47					31.94	25.01	43.05	24.8	47.5	27.7	47.4	0.86	59	1.49	18.56	3.21	3.07	55	1	1	1	1	1	1	0	29.80
22960575	1	Mid LAD	0	3.92	1	1	4.91	3.36	4.15	39.07	3.16	2.44	2.8	1.87	2.82	0	0	0	2.2	4.69	4.69	0	2.2					27.37	23.18	49.45	38.2	41.3	19.5	38.7	0.84	59	1.15	14.23	3.19	3.5	70	1	1	1	1	1	1	0	24.00
13778556	1	Proximal LAD	0	3.52	0	0	4.31	3.72	3.46	31.85	2.68	1.85	2.265	0	0	2.01	1.62	0	0	0	2.01	1.62	1.62					25.88	30.75	43.37	35.2	35.5	29.4	28	0.79	59	1.02	30.66	3.42	3.98	74	0	1	0	1	1	0	0	24.40
15707062	1	Proximal LAD	0	2.86	1	0	6.99	4.55	4.26	14.4	4.16	3.8	3.98	0	0	0	1.9	0	1.84	0	0	1.9	3.74					16.98	36.7	46.32	28.3	45.1	26.5	38.4	0.75	59	1.61	11.67	4.5	3.8	74	0	1	1	0	0	0	0	32.00
31656717	1	Distal LAD	0	4.77	0	0	3.96	2.53	3.18	70.65	2.18	1.89	2.035	1.93	2.38	0	0	0	0	4.31	4.31	0	0					39.27	15.77	44.95	46.5	44.9	8.6	16.3	0.89	60	0.86	17.48	2.52	3.48	58	1	1	0	0	0	0	0	26.20
19095514	1	Proximal LAD	0	3.98	1	1	3.86	2.44	2.54	9.84	3.23	2.98	3.105	2.54	0	0	1.84	0	0	2.54	2.54	1.84	1.84					38.11	20.13	41.76	29.1	52.1	11.1	51.9	0.71	60	1.27	15.46	2.78	2.85	62	1	2	0	1	0	1	0	24.60
43085837	1	Mid LAD	0	3.4	1	1	6.74	4.48	5.39	40.44	4.17	3.47	3.82	2.59	0	1.99	0	0	0	2.59	4.58	0	0					18.16	29.33	52.51	14.6	48.4	33.6	31.2	0.8	60	1.59	8.01	4.61	5.29	49	1	1	0	0	0	1	0	28.20
12475537	1	Proximal LAD	0	2.71	1	0	4.33	2.77	3.74	23.84	3.63	3.02	3.325	0	0	0	2.41	0	1.5	0	0	2.41	3.91					22.17	24.09	53.74	17	60.9	22.2	60.9	0.54	60	1.41	24.16	2.7	3.44	65	1	1	0	0	1	0	0	24.00
28184191	1	Proximal LAD	0	4.05	0	1	5.39	3.28	2.99	11.56	3.71	3.16	3.435	0	0	0	1.75	1.8	0	0	0	3.55	3.55					32.62	26.54	40.84	15	43.4	41.6	43.4	0.79	61	1.35	16.63	4.11	3.58	45	1	1	0	0	0	1	0	22.00
29211250	1	Proximal LAD	0	3.52	1	0	5.03	2.71	2.86	11.21	3.24	2.56	2.9	2.54	0	0	0	0	0	2.54	2.54	0	0					32.07	23.77	44.17	40.7	42.6	16.7	39.4	0.63	61	1.21	42.32	2.62	3.02	73	1	1	0	0	0	1	0	23.40
30784448	1	Proximal LAD	0	3.13	1	1	3.76	3.06	2.99	18.83	3.21	2.63	2.92	0	0	2.14	1.65	1.52	0	0	2.14	3.17	3.17					27.16	28.73	44.12	25.4	39.3	33.3	32.7	0.76	61	1.25	29.92	3.26	3.42	58	1	1	0	0	0	0	0	21.10
29886560	1	Proximal LAD	0	3.01	1	0	4.68	2.77	4.39	14.31	3.55	2.94	3.245	0	0	0	1.95	0	2.05	0	0	1.95	4					22.38	20.14	57.48	17.6	72.4	10.1	53.2	0.81	61	1.36	35.03	2.73	4.46	50	1	1	1	0	0	0	0	26.30
29911048	1	Proximal LAD	0	2.85	1	0	5.43	3.73	3.73	21.3	3.63	2.8	3.215	2.66	0	0	0	0	0	2.66	2.66	0	0					20.31	32.74	46.96	33	34.6	32.5	33.3	0.74	61	1.34	38.93	4.27	3.92	59	1	1	1	1	1	1	0	25.60
17851718	1	Mid LAD	0	3.46	1	0	5.18	3.45	3.46	53.14	3	2.41	2.705	2.12	2.19	2.3	0	0	1.78	4.31	6.61	0	1.78					26.38	28.64	44.98	31	45.3	23.7	30.8	0.72	62	1.26	33.39	3.32	3.64	65	1	1	1	0	0	0	0	24.80
15611837	1	Proximal LAD	0	3.43	1	1	5.09	3.39	3.16	25.8	2.99	2.56	2.775	0	0	0	0	0	0	0	0	0	0					27.45	29.62	42.93	37.4	33.5	23.4	18.9	0.74	62	1.09	13.69	3.82	3.17	68	1	1	1	0	0	0	0	22.10
37909154	1	Proximal LAD	0	3.16	1	0	4.74	2.88	2.88	15.14	2.63	2.33	2.48	2.07	0	0	0	0	0	2.07	2.07	0	0					28.57	27.25	44.18	32.5	31.6	35.9	23.9	0.75	62	1.22	22.73	2.81	2.84	43	1	3	0	0	0	1	0	24.60
31481247	1	Proximal LAD	0	3.73	0	0	4.19	2.81	2.33	55.63	2.4	1.86	2.13	1.98	0	0	0	0	0	1.98	1.98	0	0					35.6	26.4	38.01	25.5	43.7	30.9	42.2	0.78	63	0.82	11.89	3.24	2.51	66	0	1	1	0	1	0	0	35.70
36846212	1	Mid LAD	0	3.47	1	0	5.7	3.91	3.11	33.69	3.16	2.93	3.045	2.85	0	0	0	0	0	2.85	2.85	0	0					26.08	34.28	39.64	21.3	43.6	35	34.2	0.7	63	1.17	17.74	3.84	3.75	71	1	2	0	0	0	0	0	21.80
12806263	1	Mid LAD	0	3.2	1	0	4.46	3.22	3.08	29.31	4.07	2.67	3.37	0	0	0	2.54	0	0	0	0	2.54	2.54					26.72	29.52	43.76	25.6	35.2	39.1	29.9	0.78	63	1.27	52.33	3.47	3.59	69	0	1	1	1	1	0	0	21.80
19374712	1	Proximal LAD	0	2.77	1	0	4.27	3.69	2.74	1.787	3.23	2.97	3.1	0	0	0	2.19	0	0	0	0	2.19	2.19					22.93	38.27	38.8	10.1	47.2	42.7	46.1	0.73	63	1.15	34.5	3.7	2.72	67	0	1	1	0	1	0	0	28.90
10913747	1	Mid LAD	0	3.9	1	1	6.22	3.21	3.94	12.95	3.95	3.44	3.695	0	0	0	2.07	0	1.62	0	0	2.07	3.69					28.43	22.69	48.88	26.1	43.8	16	38.6	0.85	64	1.39	7.8	2.62	3.9	60	1	1	1	0	0	1	0	25.30
25479427	1	Proximal LAD	0	3.16	1	1	4.88	3.61	3.56	20.67	3.44	2.98	3.21	0	0	0	2.06	0	0	0	0	2.06	2.06					23.44	31	45.56	17	40.7	40.2	40	0.76	64	1.18	21.94	4.16	3.4	67	1	1	0	1	1	1	0	25.40
34128127	1	Proximal LAD	0	2.89	1	0	2.92	2.86	2.67	3.09	3.57	2.58	3.075	0	0	0	2.61	0	0	0	0	2.61	2.61					27.4	29.62	42.98	41.8	38.2	20	36.3	0.8	64	1.21	5.36	3.16	2.86	75	1	1	0	0	1	1	0	18.20
21135996	1	Proximal LAD	0	4.92	0	1	4.6	2.97	3.61	19.78	3.69	3.06	3.375	0	0	0	2.37	2.46	1.75	0	0	4.83	6.58					36.37	18.15	45.48	45	30.6	11.4	30.6	0.75	65	1.2	12.87	3.88	4.58	50	1	2	1	0	0	1	0	23.30
29325661	1	Proximal LAD	0	4.67	1	1	5.38	4.01	3.7	13.66	4.05	3.45	3.75	0	0	0	0	0	1.68	0	0	0	1.68					31	27.4	41.6	22.6	35.9	41.6	35.5	0.89	65	1.32	13.88	4.39	4.03	67	1	2	0	0	0	0	0	28.90
18114094	1	Proximal LAD	0	4.07	1	1	4.24	2.54	3.07	4.54	3.13	2.05	2.59	0	0	0	1.99	0	0	0	0	1.99	1.99					35.59	18.73	45.68	38.6	43.9	4.8	43.9	0.67	65	1.34	35.75	2.51	3.19	63	1	1	1	0	1	0	0	23.40
23466470	1	Proximal LAD	0	3.58	1	0	3.95	3.03	3.2	24.61	3.44	2.6	3.02	0	0	0	1.73	0	0	0	0	1.73	1.73					29.7	25.28	45.02	23.9	45.6	30.5	33.3	0.65	65	1.09	28.59	3.24	3.34	71	1	1	1	1	1	1	0	25.60
29331813	1	Proximal LAD	0	2.93	0	1	5.91	4.37	4.1	20.29	4.13	3.28	3.705	3.18	0	0	0	0	0	3.18	3.18	0	0					18.25	35.77	45.98	27.8	37.8	29.4	26.4	0.73	65	1.26	17.94	4.08	3.83	59	0	1	0	0	1	0	0	22.30
12247864	1	Mid LAD	0	2.56	1	0	4.04	3.44	3.46	28.14	3.36	2.55	2.955	2.34	0	0	0	0	1.55	2.34	2.34	0	1.55					19.69	33	47.31	13.9	46.4	39.7	28.3	0.75	65	1.06	28.22	3.56	3.65	60	1	1	0	1	1	1	0	21.90
41398405	1	Proximal LAD	0	2.33	1	0	4.19	2.88	3.41	17.9	2.63	2.72	2.675	2.1	0	0	2.07	0	0	2.1	2.1	2.07	2.07					19.66	28.84	51.51	32.1	46.6	21.3	44.6	0.82	65	0.93	21.14	1.89	2.53	48	1	1	0	0	0	1	0	24.20
42818779	1	Mid LAD	0	4.82	1	0	5.89	4.42	3.88	28.95	2.84	3.22	3.03	2.23	0	2.41	2.1	0	0	2.23	4.64	2.1	2.1					29.96	29.23	40.81	40	40.2	19.9	26	0.81	66	1.13	6.97	4.45	4.73	65	1	2	1	0	0	0	0	27.00
42114770	1	Proximal LAD	0	3.36	1	0	5.79	3.43	4.24	18.28	3.59	2.81	3.2	2.39	0	1.8	2.35	0	0	2.39	4.19	2.35	2.35					23.3	25.58	51.12	30.8	48	21.2	42.7	0.77	66	1.11	24.47	3.28	4.35	63	1	2	1	0	1	1	0	28.60
15478890	1	Proximal LAD	0	3.3	1	1	3.16	2.16	2.62	8.8	2.71	2.35	2.53	0	0	0	1.5	0	0	0	0	1.5	1.5					34.31	19.43	46.26	39.4	36.6	19.9	34.1	0.69	66	0.85	26.38	2.1	2.1	56	0	1	0	0	0	0	0	21.10
24657419	1	Proximal LAD	0	2.83	1	1	3.99	3.2	2.61	23.25	2.93	2.46	2.695	0	0	0	0	0	0	0	0	0	0					25.73	33.95	40.32	25.4	29.9	33.7	27.5	0.77	66	0.84	19.05	2.62	2.51	72	1	1	1	1	0	1	0	27.50
18636392	1	Proximal LAD	0	2.41	1	0	5.59	3.29	4.01	14.93	3.4	2.86	3.13	0	0	0	2.09	0	2.38	0	0	2.09	4.47					17.31	29.5	53.19	22.6	39.7	37.6	39.7	0.69	66	0.15	17.42	3.53	3.96	59	1	1	1	0	0	1	0	23.30
12068186	1	Mid LAD	1	2.15	1	1	5.46	3.69	3.35	40	2.63	2.2	2.415	1.87	0	0	1.5	0	0	1.87	1.87	1.5	1.5					15.8	38.33	45.86	1.1	43.4	52.6	31.2	0.65	66	0.91	26.08	3.43	3.3	71	1	1	1	1	1	1	0	23.70
42726072	1	Mid LAD	0	3.54	1	1	4.92	2.34	3.61	22.9	3.91	2.77	3.34	2.11	0	0	0	0	0	2.11	2.11	0	0					30.56	16.5	52.94	24.9	61.9	3.8	58	0.77	67	1.14	18.53	2.29	3.93	69	1	2	1	0	0	1	0	21.50
15825720	1	Proximal LAD	0	3.4	1	1	4.07	2.82	3.08	6.8	5.51	3.23	4.37	0	0	0	3.2	2.07	1.9	0	0	5.27	7.17					29.77	24.48	45.75	41.3	37.7	12.7	37.5	0.88	67	1.31	12.54	3.39	3.63	71	1	1	1	0	0	0	0	25.50
22985752	1	Proximal LAD	0	3.31	1	0	4.14	2.85	3.15	4.06	3.76	3.54	3.65	0	0	0	0	0	0	0	0	0	0					28.7	24.89	46.41	26.1	43.2	30.7	43.2	0.7	67	1.21	14.01	3.23	3.11	54	1	1	1	0	0	0	0	23.70
21821026	1	Proximal LAD	0	2.44	1	0	5.12	3.02	4.31	23.32	4.83	3.55	4.19	0	0	1.56	2.73	0	2.26	0	1.56	2.73	4.99					17.48	25.31	57.21	26.2	38	35.8	37.7	0.87	67	1.49	16.52	3.53	4.99	71	1	1	1	0	1	0	0	23.90
27041075	1	Proximal LAD	0	3.5	1	0	5.17	2.81	2.24	13.97	3.65	3.17	3.41	2.26	0	0	2.23	0	1.66	2.26	2.26	2.23	3.89					34.41	28.07	37.52	33.5	42.1	24.4	41.8	0.65	68	1.12	16.01	2.7	2.25	62	1	1	1	0	1	0	0	26.33
38887682	1	Proximal LAD	0	3.48	1	1	6.18	3.77	4.35	13.27	4.51	3.97	4.24	0	0	0	2.76	0	0	0	0	2.76	2.76					22.81	27.55	49.64	17	46.4	19.8	45.9	0.82	68	1.39	14.08	3.63	3.91	70	1	1	1	0	0	1	0	29.80
25795035	1	Mid LAD	0	3.45	1	0	6.2	3.13	4.72	54.72	3.82	3.57	3.695	2.18	2.83	2.63	0	0	0	5.01	7.64	0	0					23.37	20.79	55.84	23	54.1	19.6	35.7	0.66	68	1.32	16	2.91	3.91	59	1	2	0	0	0	1	0	26.20
33106643	1	Proximal LAD	0	3.25	1	0	5.08	2.99	2.31	9.15	3.38	2.38	2.88	0	0	0	2.19	0	0	0	0	2.19	2.19					31.31	31.03	37.66	33.8	42.8	23.5	36.1	0.74	68	0.98	19.47	2.94	1.96	82	0	1	0	0	0	0	0	18.30
41810239	1	Mid LAD	0	3.15	1	0	4.41	3.55	3.61	38.93	3.95	3.08	3.515	0	0	0	2.15	0	0	0	0	2.15	2.15					23.4	30.28	46.33	25	49.5	25.4	38.5	0.65	68	1.31	36.7	3.77	3.89	46	1	2	1	0	1	1	0	23.10
15662828	1	Mid LAD	0	3.5	1	0	4.51	3.03	3.83	49	2.91	2.83	2.87	2.05	0	1.9	2.8	0	0	2.05	3.95	2.8	2.8					26.82	22.97	50.21	17.7	60.6	21.8	44.8	0.51	69	1	18.94	3.55	3.7	58	1	1	1	0	1	0	0	27.00
29564923	1	Proximal LAD	0	2.35	1	0	3.47	2.81	2.76	17.98	3.73	2.79	3.26	0	0	0	2.19	0	0	0	0	2.19	2.19					22.46	31.75	45.79	19.2	40.7	40.2	38.7	0.74	69	1.04	26.59	2.72	2.99	70	1	1	0	0	0	1	0	22.60
14997800	1	Proximal LAD	0	3.34	1	1	5.01	3.41	2.85	20.1	3.26	2.54	2.9	1.94	0	0	0	0	1.64	1.94	1.94	0	1.64					27.89	31.81	40.3	25.2	38	29	26.7	0.8	70	0.94	42.87	3.49	3.12	74	1	1	1	0	1	1	0	27.30
10941526	1	Proximal LAD	1	3.32	1	0	5.14	4.5	3.99	20.68	3.98	3.62	3.8	0	0	0	3.85	0	1.9	0	0	3.85	5.75					20.81	35.45	43.75	0.7	50.8	48.5	50.5	0.62	70	1.17	17.44	5.12	4.07	64	0	2	1	0	1	0	0	25.60
13790448	1	Proximal LAD	1	2.09	1	0	3.47	2.66	2.26	37.65	2.81	2.44	2.625	1.92	1.89	1.65	0	0	0	3.81	5.46	0	0					22.61	35.23	42.16	28.7	38.3	33	37.7	0.6	70	0.78	40.67	2.73	2.35	72	0	1	1	0	0	0	0	24.30
38720493	1	Proximal LAD	0	3.12	1	0	5.55	3.57	3.19	15.95	3.43	2.75	3.09	0	0	0	2.06	0	0	0	0	2.06	2.06					24.49	32.67	42.84	15.5	54.2	30.1	54.2	0.6	71	0.93	16.41	3.53	3.55	67	0	1	1	1	1	0	0	25.40
31210072	1	Proximal LAD	0	3.41	0	0	5.41	4.32	4.54	3.88	4.3	3.65	3.975	0	0	0	2.9	0	1.87	0	0	2.9	4.77					20.47	31.37	48.17	34.6	35.4	29.9	35.4	0.7	72	1.12	9.16	3.86	3.74	45	1	2	0	0	1	1	0	23.50
18985467	1	Proximal LAD	0	3.4	1	0	4.17	3.18	2.61	18.83	3.03	2.77	2.9	0	0	0	2.29	0	0	0	0	2.29	2.29					30.23	30.52	39.25	19.2	50.6	30.2	48.5	0.67	72	0.83	11.76	3.44	3.53	67	1	1	1	0	1	0	0	23.80
22260934	1	Proximal LAD	0	3.31	1	0	4.21	3.41	2.85	4.27	3.5	3.11	3.305	0	0	0	1.74	1.86	1.91	0	0	3.6	5.51					27.68	31.97	40.36	21.3	39.6	39.1	39.4	0.58	72	1.03	6.39	3.63	2.91	67	0	1	1	0	1	1	0	30.70
19190712	1	Proximal LAD	0	3.27	1	0	4.65	2.63	3.31	17.35	3.39	2.79	3.09	0	0	0	2.07	0	0	0	0	2.07	2.07					28.65	22	49.35	29.9	41.7	28.3	34.8	0.72	72	0.93	11.75	2.8	3.11	72	1	1	1	1	1	0	0	28.90
27482715	1	Proximal LAD	0	3.12	1	0	4.38	3.11	3.85	1.28	3.25	3.83	3.54	0	0	0	2.54	2.23	1.59	0	0	4.77	6.36					23.82	25.23	50.95	20.4	59.2	20.4	58.2	0.76	72	1.16	7.91	3.66	4.55	67	0	2	0	0	0	0	0	22.30
42806543	1	Proximal LAD	0	5.34	1	0	4.66	3.19	3.03	14	3.15	3.04	3.095	0	0	0	1.87	0	0	0	0	1.87	1.87					39.99	20.64	39.37	30.1	32	37.9	30.5	0.48	73	0.84	9.78	3.27	3.23	63	1	3	1	0	0	1	0	27.40
27914058	1	Mid LAD	0	3.73	1	0	4.21	3.05	3.04	18.02	3.05	3.08	3.065	0	0	0	1.71	0	0	0	0	1.71	1.71					31.28	25.52	43.2	27.6	35.5	36.9	33.1	0.72	75	0.77	15.46	3.55	2.83	69	1	3	1	1	0	1	0	27.50
42812889	1	Proximal LAD	0	3.71	1	0	4.78	3.83	3.52	18.25	3.18	3.07	3.125	0	0	0	1.61	0	0	0	0	1.61	1.61					26.57	30.55	42.88	33.2	37.9	29	34.9	0.55	77	0.71	5.52	3.09	3.1	54	1	1	0	0	1	1	0	25.00
17233240	1	Mid LAD	0	3.43	1	0	4.93	3.63	3.64	42.8	3.04	3.11	3.075	2.34	0	0	1.69	0	2	2.34	2.34	1.69	3.69					24.99	29.56	45.45	23.8	42.3	33.8	31.3	0.65	77	0.78	15.71	3.67	3.76	53	1	2	1	0	1	1	0	28.00
27223606	2	Proximal LCX	0	3.23	1	0	3.89	2.65	2.4	0.2	2.63	2.23	2.43											0	2.02	0	2.02	32.37	26.85	40.78	35.3	52.9	11.8	11.8	0.93	23	1.82	6.89	2.55	2.39	43	1	1	0	0	1	0	0	21.40
26025599	2	Distal LCX	0	3.09	1	0	4.93	3.94	3.48	45.51	2.68	2.38	2.53											2.98	0	0	0	22.17	34.58	43.25	25.1	41.9	33	17.9	0.96	30	1.79	5.11	3.29	3.48	56	1	1	1	0	1	1	0	25.30
16760251	2	Distal LCX	0	3.95	1	0	4.57	3.04	3.37	43.2	2.89	2.68	2.785											0	2.6	0	2.6	31.43	23.11	45.46	29.4	49.6	21	19.9	0.93	31	1.92	5.53	3.29	3.55	58	0	1	1	1	1	0	0	29.30
25694839	2	Distal LCX	0	3.25	1	0	4.75	3.24	3.66	34.51	2.89	2.62	2.755											0	2.9	0	2.9	24.95	26.74	48.31	30.1	42.5	27.3	22	0.96	37	1.67	13.07	3.18	3.93	62	1	2	0	0	1	0	0	22.10
12150922	2	Proximal LCX	0	3.59	1	0	3.75	3.03	3.25	39.54	2.82	2.52	2.67											0	2.39	0	2.39	29.57	25.02	45.41	23.2	49.3	27.4	16	0.88	38	1.68	12.95	3.04	3.25	71	1	1	1	0	1	0	0	25.80
30342534	2	Distal LCX	0	3.94	1	0	4.22	3.26	3.28	19.86	2.83	2.5	2.665											1.68	0	0	0	30.87	25.59	43.54	41	35.8	23.2	17.1	0.94	41	1.53	8.1	3.16	3.44	80	1	2	1	0	0	0	0	23.50
12522008	2	Proximal LCX	0	3.04	1	0	4.85	3.2	3.81	18.32	2.86	2.53	2.695											0	1.63	0	1.63	23.07	26.62	50.3	23.6	56.8	19.6	18.6	0.94	42	1.56	9.93	2.98	3.65	56	1	2	1	0	0	0	0	23.90
14020755	2	Distal LCX	0	3.82	0	1	4.56	3.49	3.51	49.3	2.88	2.47	2.675											2.45	0	0	0	28.44	27.21	44.35	37.5	32.7	29.8	14.5	0.9	43	1.57	10.01	3.11	3.3	66	1	1	1	0	1	1	0	27.60
25283400	2	Distal LCX	0	3.55	0	0	4.54	3.52	3.35	28.47	3.19	2.95	3.07											1.93	0	0	0	27.13	29.36	43.51	23.9	51.5	24.7	16.6	0.9	43	1.76	18.2	3.38	3.49	70	1	1	0	0	0	1	0	24.60
23330951	2	Proximal LCX	0	3.05	0	0	2.94	2.86	2.09	4.09	2.57	2.76	2.665											0	2.43	0	2.43	31.43	32.13	36.44	31.4	25.7	42.8	42.8	0.85	45	1.47	5.91	2.62	1.6	72	1	1	1	0	0	1	0	24.80
17140812	2	Proximal LCX	0	3.18	1	1	4.86	3.54	2.74	28.4	3.27	2.8	3.035											0	2.59	2.3	4.89	26.65	34.49	38.87	23.4	36.2	37.7	35.7	0.79	46	1.6	9.83	3.54	3.03	72	1	2	1	0	1	1	0	29.07
18315400	2	Proximal LCX	0	2.93	1	1	4.23	2.66	3.03	14.4	3.63	3.34	3.485											0	2.02	0	2.02	27.04	25.24	47.72	32.8	38	26.7	26.6	0.95	46	1.93	16.48	3.26	3.2	58	1	2	1	0	1	1	0	23.70
18394357	2	Proximal LCX	0	3.91	0	0	4.78	3.55	2.81	4.3	4.26	3.96	4.11											0	2.8	0	2.8	31.37	30.46	38.16	24.7	43.2	32.1	32.1	0.89	47	2.2	7.43	4.03	3.28	71	1	2	1	1	0	1	0	24.70
19374712	2	Distal LCX	0	2.77	1	0	4.27	3.69	2.74	54.8	3.28	2.77	3.025											3.28	0	0	0	22.93	38.27	38.8	10.1	47.2	42.7	10.7	0.97	47	1.62	5.86	3.7	2.72	67	0	1	1	0	1	0	0	28.90
27914058	2	Proximal LCX	0	3.73	1	0	4.21	3.05	3.04	16.89	2.94	2.24	2.59											0	2.37	0	2.37	31.28	25.52	43.2	27.6	35.5	36.9	30	0.91	51	1.28	8.66	3.55	2.83	69	1	3	1	1	0	1	0	27.50
42509741	2	Proximal LCX	0	3.22	1	0	5.09	3.72	2.53	30.01	3.5	3.4	3.45											2.18	2.17	0	2.17	27.06	37.11	35.84	19	43.7	37.4	34.4	0.88	52	1.64	18.61	3.62	2.81	62	1	1	1	0	0	1	0	25.70
31719632	2	Distal LCX	0	3.19	1	1	5.48	3.73	3.95	34.06	3.61	3.16	3.385											0	1.97	0	1.97	22.12	30.11	47.77	20	48.1	30.7	27.3	0.91	52	1.64	4.8	4.02	4.5	54	1	1	1	1	1	1	0	26.50
13103873	2	Distal LCX	1	2.32	0	0	6.36	3.37	3.25	31.78	3.6	2.93	3.265											2.98	2.6	0	2.6	18.51	34.87	46.61	3.7	46.8	49.5	48.8	0.93	52	1.8	27.73	3.8	2.42	76	1	1	1	0	0	1	0	25.20
40123901	2	Distal LCX	0	4	1	1	4.42	3.84	3.55	33	4.19	2.94	3.565											2.2	2.59	0	2.59	28.24	29.26	42.5	20.3	39.4	33.6	21.8	0.94	53	1.74	15.39	4.45	4.05	49	1	3	1	0	0	1	0	28.70
39410201	2	Proximal LCX	0	3.15	0	1	3.35	2.87	2.39	13.06	2.85	2.51	2.68											0	2.68	0	2.68	30.72	29.84	39.44	37.4	28.4	21.4	21.3	0.77	53	1.3	17.83	2.63	2.88	69	0	3	1	0	0	0	0	24.80
27973242	2	Distal LCX	0	3.98	1	0	4.73	3.45	3.99	32.4	2.93	2.69	2.81											0	0	0	0	27.96	24.33	47.72	32.1	45.9	22.1	15.3	0.93	54	1.26	5.17	3.57	3.65	73	1	1	1	1	0	0	0	27.20
28838962	2	Distal LCX	0	3.63	1	0	5.13	4.08	3.28	44.33	4.41	3.67	4.04											3.65	0	0	0	26.02	34.07	39.91	22	38.3	39.8	18.7	0.95	54	1.84	12.2	4.08	2.81	55	1	1	1	0	1	0	0	24.80
15955878	2	1st OM	0	5.14	1	0	4.01	2.77	3.27	23.24	2.84	2.68	2.76											2.82	0	0	0	39.76	16.67	43.57	28.8	43.4	27.9	10.3	0.78	56	1.17	12.21	3.03	3.41	56	1	2	0	0	0	1	0	24.73
25038237	2	Proximal LCX	0	3.35	1	0	4.12	3.09	3.05	0.44	3.27	3.17	3.22											0	2.47	2.24	4.71	28.43	27.64	43.93	25.2	45.6	29.2	29.2	0.83	56	1.42	8.81	3.3	3.94	66	1	1	0	0	1	1	0	28.70
14936418	2	Distal LCX	0	3.38	1	0	3.74	2.57	3.18	45.49	1.98	1.65	1.815											2.32	0	0	0	30.26	21.42	48.32	34.4	38.2	27.3	7.4	0.94	58	0.77	5.9	2.64	3.44	77	0	1	1	1	1	0	0	25.80
35195764	2	Proximal LCX	0	4.02	1	0	4.21	2.94	3.86	21.84	3.04	2.48	2.76											0	2.36	0	2.36	30.4	20.05	49.56	32.7	43.4	24	19.9	0.65	60	1.07	19.09	3.11	4.24	60	0	2	1	0	0	0	0	27.90
30879175	2	Distal LCX	0	3.41	0	0	3.79	2.55	2.47	25.44	3.16	2.97	3.065											3.03	1.99	0	1.99	33.9	24.38	41.72	34	30.1	34.7	34.2	0.76	60	1.31	11.16	3.45	3.06	65	1	1	0	0	1	0	0	22.80
30639221	2	Distal LCX	0	3.19	1	0	5.29	3.9	3.81	25.33	3.79	3.44	3.615											1.97	1.89	1.89	3.78	22.03	32.17	45.79	33.9	37.1	29	25	0.84	60	1.45	13.41	3.84	3.64	48	1	1	0	0	0	1	0	27.50
34379406	2	Proximal LCX	0	3.12	1	1	4.78	2.66	3.03	42.46	3.06	2.75	2.905											0	2.11	0	2.11	28.55	24.3	47.14	19.2	48	27.3	27.3	0.66	62	1.07	45.35	2.22	3.01	57	1	1	0	0	0	1	0	24.90
23957123	2	Proximal LCX	0	4.76	0	0	5.45	3.23	3.67	8.83	4.93	4.7	4.815											0	2.16	2	4.16	34.29	20.79	44.91	30.5	34.7	34.8	34.8	0.92	64	1.88	13.23	3.44	3.62	62	1	1	1	0	1	0	0	25.20
12043202	2	Proximal LCX	1	1.62	1	0	4.77	3.38	3.2	19.89	4.03	3.62	3.825											0	2.49	2.43	4.92	11.94	39.84	48.22	2.7	40.6	56.7	55.6	0.73	67	1.28	8.08	4.22	3.85	61	1	2	1	0	1	1	0	24.20
19710217	2	Distal LCX	0	3.21	1	0	4.62	3.77	3.41	26.92	3.42	3.32	3.37											2.39	2.56	0	2.56	23.76	32.89	43.35	16.8	46.7	32.4	25.5	0.89	70	1.21	26.65	4.26	3.72	78	1	2	1	0	1	1	0	24.90
12806263	2	Proximal LCX	0	3.2	1	0	4.46	3.22	3.08	18	3.47	3.31	3.39											0	3.52	0	3.52	26.72	29.52	43.76	25.6	35.2	39.1	37.7	0.7	75	0.83	7.61	3.47	3.59	69	0	1	1	1	1	0	0	21.80
43536450	3	Mid RCA	0	3.6	1	1	5.21	3.27	3.81	19.54	3.49	3.42	3.455															26.74	24.9	48.36	31.2	34.5	27.6	28	0.93	22	2.71	7.65	3.36	3.63	82	1	1	1	1	1	1	0	26.20
30409273	3	Proximal RCA	0	3.25	1	0	4.4	3.04	3.36	26.53	3.09	2.69	2.89															26.71	26.15	47.14	13.7	50.7	35.6	13.5	0.93	23	3.62	3.62	3.31	3.32	73	1	1	0	1	0	0	0	22.10
11260136	3	Mid RCA	0	3.24	1	1	4.83	2.77	2.71	33.4	3.12	3	3.06															30.4	26.52	43.08	27.2	44	28.1	25.9	0.81	32	2.07	9.63	2.82	2.45	57	1	1	0	0	1	1	0	25.40
17710381	3	Mid RCA	0	4.55	1	0	3.89	3.15	3.19	30	4.53	4.04	4.285															35.31	22.52	42.17	34.5	47.6	17.9	34.4	0.96	35	2.79	5.68	3.01	3.25	68	1	1	1	0	0	1	0	25.70
35397320	3	Proximal RCA	0	3.73	1	0	4.77	2.6	3.47	32.75	3.2	4.03	3.615															31.36	19.14	49.5	18.8	62.3	19	14.7	0.98	35	2.34	5.03	2.87	3.28	66	1	1	1	0	0	1	0	29.20
11232319	3	Proximal RCA	0	3.66	1	1	5.21	3.03	2.58	28.33	3.17	2.2	2.685															32.87	27.81	39.31	37.8	40.1	22.1	37.8	0.88	35	1.56	21.04	2.8	3.22	66	0	2	0	0	0	0	0	24.70
12250303	3	Mid RCA	0	2.8	1	0	5.45	3.56	3.51	33.31	2.94	2.56	2.75															21.08	32.58	46.34	16	64.4	20.1	15	0.8	35	1.66	23.53	3.54	3.44	72	1	1	1	1	0	1	0	26.60
41696666	3	Proximal RCA	0	2.7	1	1	3.26	2.43	2.5	24.36	2.76	2.49	2.625															28.53	26.63	44.84	35.8	42.2	19.9	34.1	0.8	36	1.68	22.01	2.02	2.66	68	1	1	1	0	1	0	0	27.00
16760251	3	Mid RCA	0	3.95	1	0	4.57	3.04	3.37	65	3.82	3.6	3.71															31.43	23.11	45.46	29.4	49.6	21	27.6	0.89	37	2.32	34.59	3.29	3.55	58	0	1	1	1	1	0	0	29.30
25371530	3	Mid RCA	0	2.88	1	1	3.94	2.39	1.95	39.93	2.84	2.71	2.775															33.3	28.4	38.3	43.4	40.4	14.8	42.9	0.91	38	1.87	9.38	2.23	2.23	66	1	1	0	1	1	0	0	23.90
41774434	3	Proximal RCA	0	2.87	1	0	4.29	2.98	3.4	16.34	3.38	3.22	3.3															23.9	27.15	48.95	18.7	45.6	35.6	18.7	0.94	39	1.99	4.97	3.4	3.45	55	1	3	0	1	0	1	0	29.60
14101058	3	Proximal RCA	0	5.07	1	0	4.71	3.82	3.32	58.69	5.07	4.86	4.965															35.04	25.84	39.12	28.6	37.5	33.8	27.8	0.92	40	3.13	17.13	4.95	4.07	75	0	1	1	0	0	0	0	30.50
18315400	3	Mid RCA	0	2.93	1	1	4.23	2.66	3.03	37.1	3.21	3.11	3.16															27.04	25.24	47.72	32.8	38	26.7	31.1	0.85	40	1.89	31.03	3.26	3.2	58	1	1	1	0	1	1	0	23.70
28460624	3	Proximal RCA	0	2.73	1	0	4.2	3.52	3.57	30.96	2.71	2.58	2.645															20.48	32.27	47.26	10.4	50.2	37.6	6.6	0.94	40	1.79	23.14	3.57	3.71	64	1	1	0	1	0	1	0	22.80
31287515	3	Mid RCA	0	2.91	1	1	5.61	3.35	2.69	43.76	2.98	2.74	2.86															25.48	34.5	40.02	15.3	45.7	37.1	14.8	0.92	41	1.68	14.16	3.9	3.36	54	1	1	0	0	0	1	0	21.60
10971178	3	Mid RCA	0	2.46	1	0	4.67	2.72	3.09	33.79	2.69	2.35	2.52															22.54	28.1	49.36	10.9	46.1	43	10	0.88	41	1.49	9.89	3.65	2.99	61	0	1	0	0	0	0	0	26.10
39813855	3	Mid RCA	0	2.43	0	0	4.32	2.86	2.71	32.89	2.76	2.71	2.735															23.21	32.13	44.66	24.6	36.3	39.1	21	0.85	41	1.58	12.41	2.8	2.71	71	1	1	1	0	1	0	0	24.90
41817874	3	Proximal RCA	0	2.39	1	1	3.15	2.47	1.96	22.84	3.59	2.6	3.095															28.16	32.79	39.05	33.7	24.5	17.7	33.1	0.91	41	1.66	10.59	2.19	1.9	85	1	1	1	1	1	0	0	23.80
42812889	3	Mid RCA	0	3.71	1	0	4.78	3.83	3.52	32.14	4.63	4.48	4.555															26.57	30.55	42.88	33.2	37.9	29	31.7	0.91	42	2.66	8.7	3.09	3.1	54	1	1	0	0	1	1	0	25.00
27639566	3	Mid RCA	0	3.57	1	1	4.53	3.87	2.66	32.23	3.69	3.63	3.66															28.48	35.75	35.77	27.8	44.4	27.1	27.7	0.87	42	2.1	15.41	3.57	2.28	63	1	1	1	0	0	1	0	24.90
31823601	3	Mid RCA	0	4.13	1	0	4.45	3.28	3.79	45.72	4.82	3.82	4.32															30.1	23.02	46.87	23.7	41.9	34.4	22.1	0.93	43	2.35	14.67	4.4	4.36	56	1	2	1	0	1	1	1	22.40
21898033	3	Mid RCA	0	3.83	1	0	4.59	3.45	2.51	32.02	3.66	3.51	3.585															32.49	31.41	36.1	24.1	39.3	36.6	23	0.92	43	2.06	12.49	3.59	3.01	66	1	1	1	1	1	1	0	24.50
26736945	3	Proximal RCA	0	3.74	1	1	4.37	2.3	2.59	27.56	3.74	3.02	3.38															36.96	19.31	43.73	40.7	33	16.9	40.3	0.87	43	1.94	34.34	2.51	2.09	58	1	1	0	1	0	1	0	21.20
25245299	3	Mid RCA	0	3.26	0	1	5.42	3.72	2.96	35.89	3.52	3.2	3.36															25.78	34.49	39.73	22.8	45.8	30	22.3	0.94	44	1.94	11.54	4.05	2.66	76	1	1	1	0	1	1	0	26.80
24035103	3	Distal RCA	0	3.18	1	0	5.11	4.67	4.56	77.97	2.64	2.11	2.375															18.17	34.78	47.05	27.9	41.7	30.4	25.8	0.88	44	1.22	9.64	4.28	3.94	66	1	1	1	0	1	1	0	25.10
39686990	3	Mid RCA	0	3.75	1	0	4.99	3.49	3.08	51.19	3.67	3.41	3.54															29.53	29.41	41.06	42	36.6	21.5	39	0.95	45	1.95	11.21	3.44	3.3	62	0	2	1	1	1	1	0	23.60
43524666	3	Proximal RCA	0	3.66	1	0	5.59	2.47	2.34	34.69	3.17	3.01	3.09															36.83	22.85	40.32	28.1	44.6	27.3	27.1	0.77	45	1.69	18.92	1.66	2.33	66	1	2	1	0	1	1	0	23.80
36355824	3	Proximal RCA	0	3.11	1	0	4.11	3.16	2.24	24.82	3.84	3.5	3.67															29.75	34.08	36.17	29.2	44.7	26.1	27.8	0.89	45	2	25.79	2.9	2.72	59	1	1	0	0	1	0	0	21.30
24733894	3	Mid RCA	0	2.93	0	1	4.17	1.68	1.94	26.9	3.24	3.02	3.13															38.44	17.9	43.66	40.4	32	8.7	37.6	0.86	45	1.71	27.1	1.61	2.08	49	1	1	1	0	1	1	0	25.00
27993037	3	Proximal RCA	0	2.86	1	0	5.59	2.99	3.12	14.59	3.28	3.08	3.18															24.81	28.73	46.46	26.3	55.5	18.2	23.9	0.91	46	1.73	13.91	2.07	3.02	60	0	2	1	1	1	0	0	28.30
27217795	3	Proximal RCA	0	2.65	1	0	3.32	2.42	2.14	24.92	3.39	3.13	3.26															29.98	29.05	40.97	27	46.6	26.4	26	0.79	46	1.72	19.59	2.46	2.16	63	1	2	1	1	1	1	0	23.00
29039263	3	Proximal RCA	0	3.82	0	0	5.59	3.76	4.03	59.97	3.86	3.73	3.795															25.89	27.39	46.72	38.5	30.9	30.6	35.2	0.54	47	2.01	15.79	3.24	4.05	44	1	1	1	1	1	1	0	28.90
11482462	3	Distal RCA	0	3.59	1	0	4.08	3.27	3.22	41.07	3.69	3.44	3.565															28.77	27.47	43.76	28.5	38.1	33.4	15.9	0.97	47	1.9	15.48	3.8	3.56	69	1	1	1	0	1	0	0	25.40
29600292	3	Proximal RCA	0	3.52	1	0	4.96	2.83	2.97	16.97	4.05	3.62	3.835															31.05	24.54	44.4	27.4	38.9	33.6	23.1	0.88	47	2.05	20.04	3.19	3.28	49	0	1	0	0	0	0	0	27.10
16750610	3	Distal RCA	0	3.44	1	0	3.65	2.69	2.91	61.16	3.09	2.86	2.975															31.35	23.69	44.96	13.4	46.3	40.3	12.8	0.96	47	1.58	7.34	3.13	3.31	73	1	1	1	0	1	1	0	21.60
15221917	3	Proximal RCA	0	3.59	1	0	4.16	2.19	2.56	22	4.3	3.89	4.095															36.65	18.76	44.59	36.3	42.1	21.7	34.6	0.93	48	2.14	28.68	2.83	3.06	66	0	1	1	1	0	0	0	24.30
42509741	3	Proximal RCA	0	3.22	1	0	5.09	3.72	2.53	11.44	3.17	3.19	3.18															27.06	37.11	35.84	19	43.7	37.4	18.3	0.86	48	1.64	17.09	3.62	2.81	62	1	1	1	0	0	1	0	25.70
12393510	3	Mid RCA	0	3.05	1	1	6.17	3.05	3.93	41.39	4	3.35	3.675															23.24	24.61	52.15	26	47.9	23.4	25.8	0.9	48	1.8	26.5	2.83	3.18	61	1	1	1	1	0	1	0	20.60
26363277	3	Proximal RCA	0	3.02	1	0	4.35	2.91	3.56	25.27	2.81	2.81	2.81															24.74	24.97	50.29	19.4	54.3	26.2	18.7	0.86	48	1.49	4.96	2.66	3.64	69	1	1	1	1	0	1	0	21.30
18368055	3	Proximal RCA	0	2.84	1	0	5.88	3.44	3.4	38	3.34	2.62	2.98															22.11	31.83	46.06	21	48.9	30.1	19.8	0.87	48	1.41	30.01	2.65	2.21	58	1	1	0	0	1	1	0	24.24
40912923	3	Proximal RCA	0	3.85	1	1	5.25	3.01	4.43	25.14	3.5	3.73	3.615															27.16	19.33	53.51	21.2	46.2	24.5	21	0.78	49	1.85	29.21	2.9	4.83	68	1	1	1	0	1	0	0	29.50
39380069	3	Proximal RCA	0	3.49	0	0	4.84	3.48	2.15	22.37	3.44	3.09	3.265															31.58	35.52	32.89	34.4	30.2	35.4	32.5	0.85	49	1.68	25.45	3.44	2.12	72	1	1	1	1	0	1	0	20.20
20497817	3	Proximal RCA	0	3.44	1	1	5.16	2.51	3.03	9.3	3.7	3.41	3.555															31.62	21.14	47.23	17.4	56.1	21.2	15.6	0.82	49	1.81	12.95	2.27	2.5	72	1	1	1	0	0	1	0	25.40
11382834	3	Proximal RCA	0	3.27	1	0	6.15	4.16	3.99	28.49	2.79	2.51	2.65															21.36	33.09	45.55	14.2	50.4	35.4	13.4	0.83	49	1.35	19.86	3.24	4.06	69	1	1	0	1	0	1	0	25.40
27665798	3	Proximal RCA	0	3.22	1	1	4.73	2.99	2.93	12.87	3.75	3.58	3.665															28.36	27.85	43.79	31.3	38.9	17.9	29.8	0.88	49	1.9	37.04	3.15	3.12	69	1	1	0	0	0	1	0	24.40
16389188	3	Proximal RCA	0	2.83	1	1	4.48	2.97	2.91	27	3.4	2.92	3.16															25.45	29.81	44.74	15.2	39.7	24.3	15	0.86	50	1.57	10.93	3.5	3.52	59	1	1	0	0	1	1	0	22.80
29280395	3	Proximal RCA	0	2.65	1	0	4.75	3.28	2.79	27.12	3.83	3.21	3.52															23.22	34.76	42.02	32.8	36.2	30.9	28.9	0.87	50	1.8	11.48	2.69	2.2	65	1	1	1	0	1	1	0	25.70
12735734	3	Mid RCA	0	4.6	1	0	5.81	3.92	3.88	32.97	4.73	4.38	4.555															30.34	26.3	43.36	32.1	34.6	27.3	31.5	0.92	51	2.3	19.1	3.51	3.64	72	1	1	0	0	0	1	0	22.50
14936418	3	Mid RCA	0	3.38	1	0	3.74	2.57	3.18	12.64	3.73	3.23	3.48															30.26	21.42	48.32	34.4	38.2	27.3	30.9	0.84	51	1.79	12.68	2.64	3.44	77	0	1	1	1	1	0	0	25.80
13924892	3	Mid RCA	0	2.91	1	1	4.26	3.24	2.29	37.84	3.02	2.32	2.67															27.56	35.85	36.59	19.8	31.6	30.5	15.6	0.82	51	1.24	18.44	3.41	2.21	67	1	1	0	1	1	1	0	27.10
10780271	3	Mid RCA	0	2.86	1	0	6.32	3.69	2.39	21.08	3.08	2.74	2.91															24.92	39.92	35.16	19.9	43.8	36.2	17.2	0.83	51	1.55	18.61	3.42	2.53	62	1	1	1	0	1	1	0	24.90
32593725	3	Distal RCA	0	3.11	1	1	4.59	3.29	3.59	55.83	3.63	3.41	3.52															24.01	28.16	47.83	30.2	47.1	22.7	28.9	0.93	52	1.71	10.9	2.89	3.25	70	1	1	1	0	0	1	0	28.30
31422628	3	Proximal RCA	0	3.09	1	0	3.61	2.62	2.78	23.04	3.39	3.39	3.39															29.6	25.24	45.16	37.4	40.2	22.4	33.4	0.93	52	1.62	12.66	2.69	3.15	74	0	1	1	0	1	0	0	29.00
23179637	3	Proximal RCA	0	3.04	1	0	6.09	2.97	3.29	9.67	3.44	3.17	3.305															25.66	26.76	47.58	31.3	39.7	28.9	27.6	0.75	53	1.53	6.93	2.88	3.34	62	0	1	1	1	1	0	0	20.90
12234161	3	Mid RCA	0	2.83	0	1	2.71	2.2	2.52	26.45	3.97	3.35	3.66															30.75	22.82	46.43	34.6	41.5	19.1	32.5	0.91	53	1.73	18.68	2.19	2.52	78	1	2	0	1	0	0	0	24.70
21109430	3	Proximal RCA	0	4.87	0	0	4.33	2.83	3.27	14.67	4.74	4.54	4.64															38.08	18.11	43.81	44	39.2	16.8	43.8	0.94	54	2.15	18.99	2.73	3.21	71	0	1	1	1	1	0	0	25.20
17258744	3	Proximal RCA	0	3.82	1	0	5.03	3.69	3.95	0	4.5	4.03	4.265															26.35	27.13	46.53	26.3	43.2	30.5	26.2	0.73	55	1.84	3.17	3.32	3.69	60	0	1	1	0	1	0	0	22.10
40877842	3	Proximal RCA	0	3.03	1	1	4.74	3.72	3.23	12.64	3.29	3.01	3.15															23.19	34.28	42.53	22.8	43.5	30.4	21.8	0.84	55	1.39	12.9	3.77	3.26	70	1	1	1	1	0	1	0	24.40
29564923	3	Mid RCA	0	2.35	1	0	3.47	2.81	2.76	29.27	2.72	2.35	2.535															22.46	31.75	45.79	19.2	40.7	40.2	17.8	0.9	56	1.13	21.59	2.72	2.99	70	1	1	0	0	0	1	0	22.60
11947750	3	Distal RCA	0	3.9	1	1	3.52	2.44	2.74	80.16	3.4	2.97	3.185															36.55	19.62	43.83	33.9	37.3	11.2	33.2	0.81	57	1.36	16.09	2.6	3.49	59	1	2	1	0	1	0	0	24.67
12159880	3	Mid RCA	0	3.63	0	1	3.98	2.82	2.99	44.92	3.81	3.18	3.495															31.78	23.85	44.37	44.9	44	7.5	43.7	0.91	57	1.6	24.86	2.87	3.15	71	1	1	1	0	1	1	0	22.30
31880109	3	Proximal RCA	0	3.24	0	0	3.44	2	2.8	24.93	3.63	3.25	3.44															33.74	16.81	49.45	37.5	39.8	22.6	34.2	0.88	57	1.55	28.77	2.17	2.97	54	0	1	1	1	1	0	0	26.60
15386977	3	Mid RCA	0	3	0	1	4.97	2.69	2.94	36	3.13	2.6	2.865															27.86	25.68	46.46	21.2	34.2	27.8	19.5	0.91	57	1.18	9.37	2.75	2.4	65	0	1	0	0	0	0	0	27.70
32203697	3	Proximal RCA	0	3.64	1	0	5.82	3.37	3.91	13.04	4.69	3.59	4.14															26.35	25.24	48.41	29.8	52.7	17.5	29.4	0.88	58	1.94	34.9	2.77	3.88	61	1	1	1	0	0	1	0	31.50
12327513	3	Proximal RCA	0	2.34	1	1	5.23	3.1	3.21	3.54	3.17	2.96	3.065															19.68	32.26	48.06	25.2	45.1	28.1	24.6	0.84	58	1.29	18.61	2.67	2.74	67	1	1	1	1	1	1	0	26.00
14679690	3	Mid RCA	0	2.26	1	0	3.72	3.28	2.96	20.27	2.58	2.28	2.43															19.19	36.13	44.68	11.4	47.4	38.1	10.8	0.83	58	1.01	9.4	3.96	3.17	76	1	2	1	1	1	0	0	22.70
42374750	3	Mid RCA	0	3.9	1	1	3.55	3.12	3.17	60.65	3.86	3.92	3.89															31.59	24.9	43.51	31.2	47.3	18.7	30	0.63	59	1.58	16.24	2.92	3.24	76	0	1	1	0	1	0	0	25.00
15515698	3	Proximal RCA	0	2.8	1	0	4.64	2.23	2.98	20	3.14	2.96	3.05															28.07	20.99	50.94	42.5	44.9	12.6	41.6	0.88	59	1.26	9.8	2.1	3.3	79	0	1	0	1	0	0	0	20.00
31481247	3	Proximal RCA	0	3.73	0	0	4.19	2.81	2.33	16.17	4.06	3.82	3.94															35.6	26.4	38.01	25.5	43.7	30.9	24.4	0.8	60	1.64	9.57	3.24	2.51	66	0	1	1	0	1	0	0	35.70
22260934	3	Proximal RCA	0	3.31	1	0	4.21	3.41	2.85	45.52	3.17	3.73	3.45															27.68	31.97	40.36	21.3	39.6	39.1	20	0.85	60	1.29	37.1	3.63	2.91	67	0	1	1	0	1	1	0	30.70
31719632	3	Mid RCA	0	3.19	1	1	5.48	3.73	3.95	36.16	3.45	3.23	3.34															22.12	30.11	47.77	20	48.1	30.7	16.8	0.84	60	1.33	6.6	4.02	4.5	54	1	1	1	1	1	1	0	26.50
42520407	3	Distal RCA	0	3.18	1	0	6.41	3.52	4.49	48.75	3.3	3.24	3.27															21.13	26.08	52.79	17.5	53.5	28.9	17.1	0.9	60	1.5	7.12	3.67	4.14	57	1	1	0	0	0	1	0	27.80
37764298	3	Proximal RCA	0	2.94	1	1	3.55	2.55	2.65	20.53	3.31	3.16	3.235															29.3	25.9	44.8	32.8	42.6	21.6	31.4	0.76	60	1.31	17.58	3.22	3.01	81	1	1	1	0	0	1	0	20.55
21444638	3	Proximal RCA	0	2.85	1	1	3.55	2.71	2.64	16.6	3.25	2.29	2.77															27.86	28.33	43.82	41.4	41.9	15.4	40	0.8	60	1.27	46.62	2.65	2.44	60	1	1	1	0	1	1	0	22.90
35122766	3	Distal RCA	0	3.97	0	1	5.86	4.17	4.15	59.5	3.78	3.43	3.605															25.25	29.57	45.18	25.6	39.7	27.2	20.6	0.9	61	1.43	7.9	4.22	3.71	53	1	1	0	0	1	1	0	28.40
24553423	3	Mid RCA	0	2.96	1	0	5.27	3.58	3.33	32.2	3.27	3.15	3.21															22.8	32.87	44.33	27	38.7	34.3	24.8	0.81	61	1.25	15.09	3.35	3.06	61	1	1	0	0	1	1	0	21.70
30483815	3	Proximal RCA	0	2.59	0	1	3.78	3.23	2.9	20.08	2.72	2.7	2.71															22.49	33.95	43.56	28.5	39.5	31.7	26.6	0.81	61	1.07	21.11	3.7	3.02	39	1	2	0	0	0	1	0	????
34379406	3	Proximal RCA	0	3.12	1	1	4.78	2.66	3.03	27.9	3.49	3.03	3.26															28.55	24.3	47.14	19.2	48	27.3	18.8	0.63	62	1.25	35.85	2.22	3.01	57	1	1	0	0	0	1	0	24.90
15953548	3	Proximal RCA	0	3.93	1	0	4.84	2.14	2.66	29.41	4.12	3.49	3.805															38.74	16.3	44.96	28.1	44	27.9	26.5	0.75	63	1.47	39.97	2.13	2.47	80	1	1	0	1	1	0	0	26.50
25283400	3	Proximal RCA	0	3.55	0	0	4.54	3.52	3.35	31.83	3.55	3.41	3.48															27.13	29.36	43.51	23.9	51.5	24.7	23.8	0.85	63	1.37	17.68	3.38	3.49	70	1	1	0	0	0	1	0	24.60
27831874	3	Proximal RCA	0	4.15	1	1	5.73	4.48	3.98	21.19	3.61	3.8	3.705															25.9	31.82	42.28	22	47.6	27.6	21.5	0.8	64	1.31	7	4.39	3.56	78	1	1	0	0	0	0	0	20.50
26797058	3	Distal RCA	0	3.27	1	0	3.8	2.69	2.73	100.21	2.92	2.64	2.78															30.9	25.38	43.72	28.9	47.8	23.3	26.5	0.74	65	0.99	6.96	2.57	2.84	69	1	1	1	1	1	1	0	28.10
43462946	3	Proximal RCA	0	6.12	1	1	4.31	2.39	2.85	24.4	4.12	3.95	4.035															48.14	11.4	40.46	29.5	55.3	15	29.1	0.91	66	1.41	9.74	2.2	2.94	69	1	1	1	0	0	0	0	26.90
39140362	3	Proximal RCA	0	3.17	1	0	5.74	3.76	3.58	18.3	3.64	2.67	3.155															22.98	32.17	44.85	22.3	44.8	33	20.4	0.6	67	1.14	9.89	3.38	2.8	56	0	1	1	1	0	0	0	23.30
38513323	3	Mid RCA	0	3.84	1	0	5.07	2.93	3.41	51.65	3.58	3.1	3.34															31	22.31	46.68	29.5	42.3	28.2	27.3	0.71	68	1.08	6.98	2.89	3.78	74	0	1	0	0	0	0	0	24.90
21646908	3	Distal RCA	0	3.16	1	0	6.12	3.71	4.42	52.33	3.19	2.9	3.045															20.68	28.06	51.26	24.9	58.5	16.2	22.9	0.81	68	0.99	10.72	3.21	4.2	81	1	1	1	0	1	0	0	22.40
22689388	3	Mid RCA	0	3.87	0	0	5.68	2.92	3.94	56.97	3.89	3.8	3.845															29.25	20.1	50.65	34.7	35	30.2	30.5	0.71	71	1.16	24.68	3.35	4.25	66	1	1	0	1	1	1	0	23.50
16371404	3	Proximal RCA	0	2.13	1	1	3.94	2.54	2.44	38.5	2.33	2.12	2.225															22.77	32.1	45.14	18.2	47.2	10.5	16.3	0.57	72	0.74	42.97	2.54	2.39	70	0	1	1	1	1	0	0	21.40
27097030	3	Proximal RCA	0	3.77	1	0	3.95	2.82	2.28	34.14	4.09	3.8	3.945															36.08	26.56	37.37	31.7	43.5	24.8	30	0.74	75	0.97	34.13	3.09	2.45	61	1	1	1	0	0	1	0	26.29
21413968	3	Distal RCA	0	3.12	0	1	4.97	3.51	3.02	81.62	2.55	2.17	2.36															25.28	33.01	41.71	26.8	33.1	37.1	25.4	0.49	78	0.47	11.03	3.46	3.4	55	1	1	0	1	1	0	0	27.60
40586223	3	Proximal RCA	0	3.28	1	0	4.65	2.12	2.01	14.73	4.12	3.31	3.715															37.94	22.07	39.98	49.7	29.4	20.9	47.1	0.66	81	1.36	9.73	2.14	2.03	75	0	3	1	0	1	0	0	22.80
30639221	3	Proximal RCA	0	3.19	1	0	5.29	3.9	3.81	28.31	3.52	3.19	3.355															22.03	32.17	45.79	33.9	37.1	29	32.6	0.51	84	0.6	19.25	3.84	3.64	48	1	1	0	0	0	1	0	27.50
32554092	1	Mid LAD	0	2.9	1	1	3.83	3.26	2.82	35.06	3.25	2.98	3.115	2.07	0	0	1.92	1.93	0	2.07	2.07	3.85	3.85					25.24	32.91	41.85	29.3	46.4	24.3	30.1	0.88	45	1.78	10.87	3.26	2.82	47	1	2	1	1	1	0	0	23.2
32593725	1	Mid LAD	0	3.11	1	1	4.59	3.29	3.59	56.51	3.91	2.98	3.445	2.45	0	2.01	1.69	0	2.15	2.45	4.46	1.69	3.84					24.01	28.16	47.83	30.2	47.1	22.7	46.7	0.74	45	1.85	26.16	3.29	3.59	70	1	1	1	0	0	0	0	28.3
32972258	3	Proximal RCA	0	3.62	1	0	4.22	3.32	3.67	30.12	4.46	3.62	4.04															27.18	25.85	46.97	19.6	47.7	32.6	19.4	0.91	62	1.6	16.6	3.32	3.67	65	1	1	0	0	1	0	0	27.1
32972258	1	Proximal LAD	0	3.62	1	0	4.22	3.32	3.67	26.45	3.55	2.51	3.03	1.66	2.1	1.86	1.72	0	1.65	3.76	5.62	1.72	3.37					27.18	25.85	46.97	19.6	47.7	32.6	18.1	0.80	57	1.41	25.39	3.32	3.67	65	1	1	0	0	1	0	0	27.1
33257356	1	Mid LAD	0	4.77	1	1	5.35	4.12	3.93	43.24	3.92	3.43	3.675	3.02	0	2.77	0	0	0	3.02	5.79	0	0					30.46	27.04	42.5	26.4	44.1	21.5	20.1	0.64	70	1.14	20.48	4.12	3.93	54	1	1	0	0	1	0	0	26.3
33630278	3	Proximal RCA	0	3.29	1	1	4.43	3.46	2.14	5.94	3.39	3.44	3.415															30.25	36.6	33.16	30.2	28.7	35.3	28.1	0.87	50	1.96	16.06	3.46	2.14	60	0	1	0	0	1	0	0	30.2
33630278	2	Proximal LCX	0	3.29	1	1	4.43	3.46	2.14	10.58	3.03	2.84	2.935											0	1.96	0	1.96	30.25	36.6	33.16	30.2	28.7	35.3	34.7	0.95	44	1.7	4.19	3.46	2.14	60	0	1	0	0	1	0	0	30.2
33660161	1	Proximal LAD	0	3.47	1	0	5.18	2.47	3.66	24.9	3.29	2.40	2.845	2.26	0	0	0	0	0	2.26	2.26	0	0					29.33	18.01	52.66	47.5	39	13.4	37.1	0.72	53	1.46	13.34	2.47	3.66	74	1	1	1	0	0	0	1	22.5
33772444	1	Proximal LAD	0	3.03	0	0	4.07	2.82	2.41	14.1	3.25	2.48	2.865	0	0	0	1.63	0	1.85	0	0	1.63	3.48					29.9	29.86	40.24	30.2	36	33.8	35.5	0.77	52	1.54	12.79	2.82	2.41	65	1	2	1	1	1	0	0	26.8
33836951	2	Proximal LCX	0	3.32	1	0	4.78	3.39	3.48	28.43	3.37	2.72	3.045											1.55	2	0	2	25.55	28.63	45.82	22.2	40.9	36.9	29.6	0.80	71	0.95	11.57	3.39	3.48	55	1	2	1	1	1	1	0	27.4
33910431	3	Proximal RCA	0	3.29	1	0	5.41	4.64	4.38	17.44	3.66	3.22	3.44															19.34	34.87	45.79	20.2	39	40.7	20	0.68	69	1.12	17.84	4.64	4.38	41	1	1	1	0	1	1	0	26.8
33910431	1	Mid LAD	0	3.29	1	0	5.41	4.64	4.38	46.04	3.52	3.07	3.295	0	0	2.06	1.6	0	0	0	2.06	1.6	1.6					19.34	34.87	45.79	20.2	39	40.7	23.6	0.86	59	1.44	10.74	4.64	4.38	41	1	1	1	0	1	1	0	26.8
34108015	1	Proximal LAD	1	2.56	1	0	5.02	5.08	4.67	19.66	3.85	3.56	3.705	0	0	0	2.46	2.95	0	0	0	5.41	5.41					13.04	39.91	47.05	4.9	46.8	48.4	43.7	0.86	48	2.01	17.10	5.08	4.67	83	1	3	0	0	0	0	0	16.7
34391963	1	Mid LAD	0	3.84	1	0	4.63	3.61	3.04	22.47	3.49	2.79	3.14	2.48	0	0	1.68	0	1.78	2.48	2.48	1.68	3.46					29.82	30.25	39.93	26.6	38.7	34.7	27.1	0.85	49	1.64	13.08	3.61	3.04	66	0	1	1	0	1	0	0	34.79
34950463	1	Mid LAD	0	3.75	1	0	4.54	2.92	3.29	42.55	2.93	2.31	2.62	1.86	1.69	1.88	0	0	0	3.55	5.43	0	0					30.93	23.07	46	33	43.8	23.2	17.6	0.64	64	1.01	10.83	2.92	3.29	64	1	1	1	1	1	1	0	22.8
35184827	3	Proximal RCA	0	3.46	1	1	6.8	5.01	4.76	19.72	4.46	3.46	3.96															18.73	35.12	46.16	2.7	46.7	43.7	0.5	0.93	59	1.69	19.68	5.01	4.76	62	1	2	1	1	1	0	0	27.1
35493204	3	Proximal RCA	0	4.01	0	1	4.55	1.83	2.91	12.3	4.10	4.03	4.065															39.6	11.23	49.17	41	39.1	2	36.8	0.87	66	1.42	12.48	1.83	2.91	73	1	1	1	1	0	1	0	23.4
36389214	1	Proximal LAD	0	3.51	0	0	4.95	4.46	3.51	3.42	3.94	3.44	3.69	0	0	0	2.54	0	1.83	0	0	2.54	4.37					23.42	36.5	40.08	17.4	31.2	51.4	31.1	0.87	53	1.89	5.44	4.46	3.51	67	1	2	1	0	0	0	0	25.1
36407903	1	Mid LAD	0	4.7	1	1	4.97	3.29	3.37	36.57	3.22	3.14	3.18	2.84	0	0	0	0	0	2.84	2.84	0	0					34.88	22.57	42.56	31.6	53.8	14.6	24	0.88	38	1.94	4.55	3.29	3.37	54	1	1	1	0	1	0	0	27.6
36687507	1	Proximal LAD	1	2.78	1	0	5.59	3.84	3.52	21.32	3.28	2.82	3.05	0	0	0	2.33	0	2.22	0	0	2.33	4.55					20.07	35.12	44.81	28	40.2	31.7	32.6	0.51	59	1.29	18.38	3.84	3.52	66	1	1	0	0	1	0	0	24.5
36880476	1	Mid LAD	0	4.15	1	0	3.94	2.7	2.65	25.74	3.31	2.94	3.125	2.57	0	0	0	0	0	2.57	2.57	0	0					37.33	21.81	40.87	31.1	42.1	26.8	22.9	0.76	47	1.73	14.52	2.7	2.65	63	1	1	0	1	1	0	0	25.8
37110163	3	Mid RCA	0	3.38	0	1	3.75	2.02	2.56	45.34	3.38	3.36	3.37															36.03	17.52	46.45	39.4	39.6	18.9	37.8	0.76	62	1.42	14.47	2.02	2.56	62	1	1	1	0	1	0	0	23.9
37110163	1	Mid LAD	0	3.38	0	1	3.75	2.02	2.56	32.75	2.37	2.08	2.225	2.08	0	0	1.53	0	0	2.08	2.08	1.53	1.53					36.03	17.52	46.45	39.4	39.6	18.9	26.1	0.72	67	0.8	18.12	2.02	2.56	62	1	1	1	0	1	0	0	23.9
37895394	1	Mid LAD	0	3.93	0	0	4.66	3.38	3.77	37.81	2.96	2.32	2.64	2.52	0	0	0	0	0	2.52	2.52	0	0					28.61	24.74	46.64	36.7	41.3	22	15.3	0.80	59	1.16	11.58	3.38	3.77	67	0	1	0	1	0	0	0	25.7
38417076	1	Mid LAD	0	4.4	1	0	5.35	3.7	4.54	30.34	4.06	3.09	3.575	2.41	2.64	1.93	0	0	1.5	5.05	6.98	0	1.5					27.91	23	49.08	35.3	41.3	23.5	17.5	0.84	47	1.88	33.24	3.7	4.54	59	1	1	1	0	1	0	0	23.2
38591323	3	Proximal RCA	0	3.75	1	1	4.47	3.87	2.72	14	3.91	3.75	3.83															29.46	34.5	36.05	38.6	43.2	18.1	37.3	0.84	44	2.21	8.14	3.87	2.72	59	0	1	1	1	1	0	0	20.1
38608593	1	Proximal LAD	0	3.7	1	0	3.77	2.91	2.29	8.55	3.34	2.89	3.115	0	0	0	2.83	1.75	1.51	0	0	4.58	6.09					35.09	27.83	37.08	29.3	42	28.7	42	0.81	52	1.54	15.16	2.91	2.29	71	0	1	1	0	1	0	0	25.2
39366405	2	Distal LCX	1	2.9	1	0	5.93	2.85	4.06	22.31	3.32	3.26	3.29											0	0	0	0	22.34	22.69	54.96	22.3	50.3	27.4	26.2	0.92	47	1.94	11.29	2.85	4.06	64	1	2	0	0	1	0	0	20.2
39366405	1	Mid LAD	1	2.9	1	0	5.93	2.85	4.06	24.11	3.54	3.27	3.405	0	0	2.12	1.97	0	0	0	2.12	1.97	1.97					22.34	22.69	54.96	22.3	50.3	27.4	45.4	0.86	42	2.03	10.37	2.85	4.06	64	1	2	0	0	1	0	0	20.2
39425791	1	Proximal LAD	0	2.69	1	0	4.39	2.88	2.55	9.58	3.28	2.50	2.89	0	0	0	1.95	0	0	0	0	1.95	1.95					26.13	31.73	42.14	22.8	48.2	29	48.1	0.83	46	1.76	34.98	2.88	2.55	66	0	1	0	0	0	0	0	23.8
39552989	1	Proximal LAD	1	1.61	1	0	6.78	5.01	4.83	20.4	4.38	4.06	4.22	2.22	2.24	0	2.18	0	0	4.46	4.46	2.18	2.18					5.9	43.41	50.69	3.2	43.3	53.5	35.1	0.85	34	2.77	5.23	5.01	4.83	64	1	1	1	0	1	1	0	28.9
39645797	1	Proximal LAD	1	2.75	1	0	4.03	3.95	3.62	10.04	3.52	3.06	3.29	0	0	0	2.53	0	0	0	0	2.53	2.53					19.25	35.69	45.06	17	61.1	21.9	61.1	0.69	57	1.41	13.72	3.95	3.62	47	1	2	1	0	1	0	0	22.7
39988704	3	Mid RCA	0	2.72	1	0	4.75	3.54	2.98	47.37	2.84	2.53	2.685															22.21	35.74	42.05	22.5	43	34.5	20.8	0.88	55	1.31	5.32	3.54	2.98	61	0	1	1	1	1	0	1	26.7
40029388	1	Mid LAD	0	3.23	1	0	5.14	3.35	3.3	38.1	3.03	2.65	2.84	2.53	0	1.56	1.5	0	0	2.53	4.09	1.5	1.5					25.67	29.53	44.8	24.6	42	33.3	25.5	0.85	40	1.78	23.60	3.35	3.3	63	1	1	0	0	1	0	0	23.8
40029388	3	Distal RCA	0	3.23	1	0	5.14	3.35	3.3	78.55	3.27	3.12	3.195															25.67	29.53	44.8	24.6	42	33.3	24.1	0.74	58	1.37	8.66	3.35	3.3	63	1	1	0	0	1	0	0	23.8
40115568	1	Mid LAD	1	1.95	1	1	4.83	3.72	3.03	34.2	2.85	2.26	2.555	2.09	0	2.48	0	0	0	2.09	4.57	0	0					14.76	42.01	43.23	3.9	39.7	51.7	27.9	0.88	41	1.57	15.31	3.72	3.03	52	1	1	0	1	1	0	0	29.1
40115568	2	Proximal LCX	1	1.95	1	1	4.83	3.72	3.03	28.11	3.94	3.77	3.855											2.11	2.3	2.74	5.04	14.76	42.01	43.23	3.9	39.7	51.7	48.2	0.86	61	1.49	5.21	3.72	3.03	52	1	1	0	1	1	0	0	29.1
40326849	3	Proximal RCA	0	4.34	0	0	4.08	1.88	2.79	8.07	4.66	4.53	4.595															42.09	11.16	46.75	50.2	31.4	18.4	47.9	0.82	60	1.84	13.15	1.88	2.79	58	1	1	1	0	1	0	0	26.5
40328395	1	Proximal LAD	0	3.45	1	0	3.59	2.69	2.28	9.02	2.83	2.55	2.69	0	0	0	2.09	2.01	0	0	0	4.1	4.1					34.45	26.77	38.77	30.5	46.1	23.4	45.8	0.62	42	1.60	16.52	2.69	2.28	60	0	1	1	0	1	0	0	26.9
40352189	3	Proximal RCA	0	3.81	0	0	3.78	2.81	3.08	45.14	3.99	3.81	3.9															32.65	22.58	44.77	37.3	50.7	12.1	35.5	0.84	49	2.03	26.34	2.81	3.08	65	1	1	0	1	1	0	0	26.4
41210459	1	Proximal LAD	1	3.24	1	0	4.4	3.25	3.66	1.12	3.49	3.45	3.47	0	0	0	2.53	0	0	0	0	2.53	2.53					24.85	26.88	48.28	27.9	46.6	25.5	44.3	0.93	57	1.69	4.63	3.25	3.66	56	1	2	1	1	1	1	0	24.2
41210459	2	Distal LCX	1	3.24	1	0	4.4	3.25	3.66	32.35	3.06	2.97	3.015											0	2.17	0	2.17	24.85	26.88	48.28	27.9	46.6	25.5	20.1	0.89	35	2.06	6.7	3.25	3.66	56	1	2	1	1	1	1	0	24.2
41359284	1	Distal LAD	1	2.48	1	0	5.77	3.94	3.48	73.48	2.51	2.34	2.425	1.94	2.13	0	0	0	0	4.07	4.07	0	0					17.56	37.84	44.61	3.6	42.5	53.8	25.7	0.80	56	1.11	18.47	3.94	3.48	47	1	2	1	1	1	1	0	29.8
41374120	3	Mid RCA	0	3.46	1	0	4.57	4.18	3.74	63.03	3.32	3.08	3.2															23.24	33.51	43.25	23.6	40.5	36	21.4	0.96	44	1.82	18.15	4.18	3.74	59	0	1	1	0	0	0	0	30.1
41433106	1	Proximal LAD	0	3.19	0	1	4.93	3.52	2.73	18.89	3.90	3.06	3.48	2.81	0	2.31	2.49	0	0	2.81	5.12	2.49	2.49					26.83	34.3	38.87	23.4	44.7	31.8	34.6	0.65	62	1.44	44.83	3.52	2.73	53	1	2	0	0	0	0	0	21.9
41514322	1	Mid LAD	0	3.93	1	1	4.14	2.55	2.66	57.21	2.58	2.27	2.425	1.73	0	2.01	1.96	0	0	1.73	3.74	1.96	1.96					36.6	21.07	42.33	43.9	35	7.2	14.4	0.64	69	0.73	20.92	2.55	2.66	65	1	1	0	1	0	0	0	25.1
41566532	1	Mid LAD	0	3.81	1	0	4.11	2.96	3.32	40.19	2.99	2.68	2.835	1.79	2.07	1.57	0	0	1.54	3.86	5.43	0	1.54					31.04	23.09	45.86	25.3	43.2	31.6	21.8	0.92	37	1.75	26.06	2.96	3.32	69	0	2	1	0	0	0	0	26.6
41604333	3	Distal RCA	0	3.96	0	1	4.12	2.39	2.37	76.06	4.05	3.90	3.975															39.16	20.38	40.46	44.4	33.9	19.1	43.3	0.92	55	1.77	5.68	2.39	2.37	72	1	2	1	0	1	0	0	25.4
41626744	3	Proximal RCA	0	3.75	0	0	5.22	3.09	2.73	30.15	3.76	3.25	3.505															32.56	27.25	40.19	27.3	35.3	37.5	26.9	0.86	65	1.25	12.43	3.09	2.73	51	1	2	0	1	1	1	0	29.3
41626744	1	Proximal LAD	0	3.75	0	0	5.22	3.09	2.73	22.39	3.01	2.1	2.555	2.21	0	0	0	0	0	2.21	2.21	0	0					32.56	27.25	40.19	27.3	35.3	37.5	34.9	0.63	57	1.17	33.69	3.09	2.73	51	1	2	0	1	1	1	0	29.3
41847349	1	Proximal LAD	0	3.76	0	0	4.28	3.06	3.25	25.7	2.81	2.27	2.54	2.24	0	0	0	0	0	2.24	2.24	0	0					30.6	24.58	44.83	43.4	41.1	12.4	39.4	0.57	69	0.91	19.14	3.06	3.25	61	1	1	1	1	1	0	0	22.1
41999442	1	Mid LAD	1	2.89	1	1	5.68	2.77	2.62	29.54	2.92	2.5	2.71	2.03	0	0	0	0	0	2.03	2.03	0	0					28.01	28.9	43.09	13.8	44.7	24.3	43.6	0.75	52	1.32	9.6	2.77	2.62	71	1	2	1	1	1	0	0	28.1
42137665	1	Distal LAD	1	1.8	1	0	4.18	3.09	2.61	63.42	2.64	2.48	2.56	0	0	0	0	0	0	0	0	0	0					16.44	39.81	43.75	1	42.8	51.2	26	0.72	46	1.48	14.40	3.09	2.61	65	1	1	1	0	1	1	0	24.7
42158105	3	Mid RCA	0	3.14	1	0	4.35	2.99	2.93	39.29	3.12	2.97	3.045															27.75	28.26	43.99	23.2	50.3	26.5	22.4	0.96	38	1.85	8.69	2.99	2.93	71	0	1	1	0	1	0	0	21.1
42158105	1	Proximal LAD	0	3.14	1	0	4.35	2.99	2.93	29.8	3.32	2.81	3.065	1.89	2.17	0	0	0	1.71	4.06	4.06	0	1.71					27.75	28.26	43.99	23.2	50.3	26.5	49.9	0.67	52	1.45	30.22	2.99	2.93	71	0	1	1	0	1	0	0	21.1
42193418	3	Mid RCA	0	4.25	0	0	5.21	3.58	4.07	49.79	4.61	4.25	4.43															28.87	24.15	46.98	36.7	37.7	25.5	34.2	0.71	61	1.72	41.32	3.58	4.07	57	1	2	1	0	1	1	0	24.5
42223085	1	Mid LAD	0	3.02	1	0	5.4	3.43	3.51	32.92	3.58	3.21	3.395	2.49	0	0	0	0	0	2.49	2.49	0	0					23.15	30.28	46.57	28.7	51.7	18.2	27.9	0.69	60	1.45	16.39	3.43	3.51	63	1	1	1	1	1	1	0	22.4
42225942	1	Proximal LAD	0	4.43	0	1	5.12	4.05	3.16	16.84	3.45	2.54	2.995	0	0	0	0	0	0	0	0	0	0					31.36	30.78	37.86	23.1	22.1	37.6	21.9	0.78	50	1.53	19.66	4.05	3.16	34	1	2	0	0	1	1	0	36.1
42252160	1	Proximal LAD	0	3.45	1	0	5.44	2.87	2.97	8.68	3.10	2.01	2.555	1.85	0	0	2.03	0	2.36	1.85	1.85	2.03	4.39					30.38	25.29	44.33	35.1	38.7	26.2	35.1	0.64	63	1.10	34.21	2.87	2.97	61	1	2	1	0	1	0	0	27.5
42252160	2	Proximal LCX	0	3.45	1	0	5.44	2.87	2.97	6.93	3.33	2.92	3.125											0	2.17	0	2.17	30.38	25.29	44.33	35.1	38.7	26.2	25.9	0.96	47	1.69	8.36	2.87	2.97	61	1	2	1	0	1	0	0	27.5
42255828	1	Proximal LAD	1	1.91	1	0	5.39	2.95	3.76	12.42	3.03	2.67	2.85	0	0	0	1.71	1.75	1.72	0	0	3.46	5.18					14.49	29.98	55.53	17.3	54.9	27.8	54.6	0.67	68	1.00	11.57	2.95	3.76	74	1	1	0	0	1	0	0	24.1
42262251	2	Distal LCX	0	3.02	1	0	4.96	3.28	2.41	29.55	3.13	2.62	2.875											3.14	0	0	0	27.77	34.82	37.41	19.7	43.3	37.1	29.7	0.82	46	1.60	11.69	3.28	2.41	51	1	2	1	1	1	1	0	25.6
42285083	1	Proximal LAD	0	3.11	1	1	3.64	2.08	2.46	13.66	3.32	2.20	2.76	0	0	2.43	2.16	0	1.61	0	2.43	2.16	3.77					34.11	20.07	45.82	27.5	44.5	22.7	44.5	0.62	58	1.37	37.84	2.08	2.46	66	1	1	1	0	1	1	0	24.8
42285083	2	Proximal LCX	0	3.11	1	1	3.64	2.08	2.46	23.8	2.79	2.58	2.685											0	0	0	0	34.11	20.07	45.82	27.5	44.5	22.7	20.1	0.77	61	1.19	31.02	2.08	2.46	66	1	1	1	0	1	1	0	24.8
42321415	1	Proximal LAD	1	3.05	1	0	4.63	3.64	2.45	13.1	3.12	2.76	2.94	0	0	0	1.93	0	0	0	0	1.93	1.93					26.39	37.87	35.74	28.3	42.5	29.1	38.5	0.75	73	0.85	29.46	3.64	2.45	80	1	1	1	1	1	0	0	22.5
42393869	2	Distal LCX	1	2.85	1	1	3.62	2.79	3.27	38.39	3.36	3.01	3.185											2.34	0	0	0	24.92	25.88	49.2	16.6	42.6	38.5	34.2	0.70	67	1.13	32.50	2.79	3.27	57	1	1	0	0	0	1	0	29.3
42450647	3	Proximal RCA	0	3.03	0	1	3.48	2.24	2.26	34.01	2.99	2.97	2.98															33.67	23.67	42.65	35	30.5	29.6	34.4	0.68	67	1.07	22.13	2.24	2.26	60	0	2	0	1	1	0	0	18.2
42450647	1	Mid LAD	0	3.03	0	1	3.48	2.24	2.26	35.12	2.3	2.14	2.22	1.6	0	0	0	0	0	1.6	1.6	0	0					33.67	23.67	42.65	35	30.5	29.6	18.7	0.87	40	1.37	4.96	2.24	2.26	60	0	2	0	1	1	0	0	18.2
42508801	1	Proximal LAD	0	3.75	1	1	4.74	3.83	2.82	23.67	3.16	2.70	2.93	2.35	2.13	1.86	0	0	0	4.48	6.34	0	0					29.24	33.65	37.11	22.4	47.9	29.7	34.8	0.85	58	1.38	11.36	3.83	2.82	57	0	1	1	1	1	1	0	29.8
42520407	1	Proximal LAD	0	3.18	1	0	6.41	3.52	4.49	26.46	3.84	3.13	3.485	3.25	2.26	0	0	0	0	5.51	5.51	0	0					21.13	26.08	52.79	17.5	53.5	28.9	53.5	0.76	69	1.15	16.42	3.52	4.49	57	1	1	0	0	1	0	0	27.8
42529358	2	Distal LCX	0	4.02	1	0	5.38	3.56	3.25	32.02	3.06	2.73	2.895											0	2.02	0	2.02	30.36	28.08	41.56	27	41.5	29.4	23.1	0.82	56	1.32	14.53	3.56	3.25	62	1	1	1	0	1	1	0	26.6
42534280	1	Proximal LAD	0	4.39	1	1	4.97	3.23	3.07	28.95	3.55	3.34	3.445	2.51	0	0	1.87	0	2.01	2.51	2.51	1.87	3.88					34.55	24.33	41.12	30.8	43.8	25.2	41.3	0.82	42	2.09	12.96	3.23	3.07	55	1	1	0	0	1	1	0	25.5
42614869	1	Proximal LAD	1	2.72	0	0	5.56	2.34	2.49	7.74	3.08	3.04	3.06	2.35	0	0	0	0	1.94	2.35	2.35	0	1.94					29.2	25.43	45.37	30	58.5	10.4	29	0.56	78	0.69	8.60	2.34	2.49	75	1	2	1	0	0	0	0	19.3
42652467	2	Distal LCX	0	3.69	0	1	6.63	4.2	4.48	44.15	3.47	2.63	3.05											2.45	0	0	0	22.63	29.6	47.77	25.5	45.6	26.5	24.2	0.79	86	0.47	13.78	4.2	4.48	60	1	3	0	0	0	1	0	25.9
42706148	1	Proximal LAD	0	3.5	1	1	4.01	4.24	3.77	14.16	3.78	3.46	3.62	0	0	0	1.99	0	2.19	0	0	1.99	4.18					23.24	33.66	43.09	28.5	37.4	32.9	37.4	0.95	34	2.42	10.80	4.24	3.77	53	1	2	0	0	0	1	0	27.6
42735999	1	Proximal LAD	0	3.32	1	1	4.19	2.94	3.38	16.77	3.76	2.94	3.35	2.21	0	1.65	1.51	0	0	2.21	3.86	1.51	1.51					27.52	24.73	47.75	30.4	50.6	18.9	40.9	0.90	44	1.85	14.71	2.94	3.38	62	1	1	1	0	0	1	0	25.2
42743255	2	Proximal LCX	0	3.26	1	0	3.65	3.22	3.09	0.63	3.93	3.82	3.875											0	2.12	2.48	4.6	27.12	29.17	43.71	24.5	39.5	30.5	30.5	0.87	77	0.87	4.76	3.22	3.09	56	1	1	1	0	1	0	0	23.2
42790725	1	Mid LAD	0	3.31	1	1	4.92	2.79	3.28	29.91	2.73	2.65	2.69	0	0	1.9	1.59	0	0	0	1.9	1.59	1.59					28.42	23.67	47.91	20.5	57.3	19.4	39.3	0.88	37	1.72	9.83	2.79	3.28	74	1	2	1	0	1	1	0	19.89
42795427	2	Proximal LCX	0	3.71	1	1	5.36	3.22	3.63	35.37	3.31	2.86	3.085											1.86	0	0	0	28.26	24.72	47.02	29.3	38.6	28.1	25.2	0.96	46	1.62	19.69	3.22	3.63	64	1	2	1	0	1	0	0	28.7
42842897	1	Proximal LAD	0	2.95	1	1	3.16	2.7	2.46	2.54	3.77	3.21	3.49	0	0	0	1.82	0	0	0	0	1.82	1.82					29.57	28.67	41.76	31.5	32.6	25.4	31.3	0.81	54	1.67	8.48	2.7	2.46	63	0	2	1	0	1	0	0	26.9
42844350	1	Mid LAD	0	3.41	1	1	6.44	3.48	4.44	40.77	3.15	2.88	3.015	2.27	0	0	0	0	0	2.27	2.27	0	0					22.91	25.04	52.05	22.2	41.9	11.7	29.5	0.9	41	1.72	12.39	3.48	4.44	73	0	1	0	0	1	0	0	25
42844350	2	Distal LCX	0	3.41	1	1	6.44	3.48	4.44	31.85	3.28	2.37	2.825											3.13	0	0	0	22.91	25.04	52.05	22.2	41.9	11.7	8.1	0.95	65	1.1	14.35	3.48	4.44	73	0	1	0	0	1	0	0	25
42844350	2	1st OM	0	3.41	1	1	6.44	3.48	4.44	31.92	3.39	3.12	3.255											2.6	0	0	0	22.91	25.04	52.05	22.2	41.9	11.7	16.6	0.62	60	1.34	9.78	3.48	4.44	73	0	1	0	0	1	0	0	25
42884752	1	Proximal LAD	1	2.42	1	0	3.83	2.75	3.15	31.64	3.63	3.53	3.58	1.77	0	0	1.51	0	0	1.77	1.77	1.51	1.51					21.84	28.33	49.83	18.8	41.4	39.9	30.2	0.79	52	1.70	7.10	2.75	3.15	63	1	1	0	1	1	0	0	24.4
42891503	1	Mid LAD	1	1.83	1	0	5.54	4.51	3.66	20.84	3.24	2.41	2.825	0	0	0	2.01	1.68	0	0	0	3.69	3.69					10.4	45.31	44.3	3.8	51.1	45.1	42.6	0.75	50	1.59	10.15	4.51	3.66	62	1	1	1	0	1	1	0	26.3
42918679	1	Mid LAD	0	4.88	1	1	4.44	3.27	3.27	57.84	2.80	2.64	2.72	2.51	0	1.78	0	0	0	2.51	4.29	0	0					36.32	22.11	41.58	45.5	37.5	8.3	36.9	0.78	64	1.04	24.56	3.27	3.27	70	1	1	1	0	1	0	0	26.5
42971081	1	Proximal LAD	0	4.12	1	1	4.27	3.46	2.86	11.56	3.24	3.04	3.14	0	0	0	0	0	0	0	0	0	0					32.85	28.46	38.69	30.4	35.3	22	33.4	0.93	41	1.84	9.45	3.46	2.86	65	0	1	0	0	1	0	0	21.9
43093922	1	Proximal LAD	0	3.55	0	0	3.88	2.25	2.57	17.15	2.58	2.30	2.44	0	0	0	1.51	1.68	0	0	0	3.19	3.19					35.98	19.64	44.38	46.3	39.9	13.8	39.9	0.76	46	1.56	21.63	2.25	2.57	49	0	1	1	0	1	0	0	19.7
43094437	1	Proximal LAD	0	3.32	1	0	4.42	2.53	3.15	24.36	2.89	2.68	2.785	2.64	0	0	0	0	0	2.64	2.64	0	0					30.12	21.37	48.51	34.9	40.1	25	21	0.80	48	1.42	11.34	2.53	3.15	69	1	1	0	0	1	1	0	25.8
43105003	1	Mid LAD	1	3.34	1	1	5.62	2.93	3.52	19.1	3.97	3.39	3.68	0	0	1.97	0	0	0	0	1.97	0	0					27.18	23.93	48.89	31.9	39.9	13.6	30	0.75	61	1.48	25.17	2.93	3.52	67	1	2	1	0	1	0	0	26
43110245	3	Distal RCA	0	3.65	0	1	4.24	2.71	2.82	71.83	3.16	3.11	3.135															33.17	23.35	43.48	26.5	45.7	27.8	23.3	0.86	64	1.22	18.45	2.71	2.82	65	1	1	0	0	1	1	0	26.3
43110245	1	Proximal LAD	0	3.65	0	1	4.24	2.71	2.82	1.23	3.67	3.21	3.44	0	0	0	2.11	0	0	0	0	2.11	2.11					33.17	23.35	43.48	26.5	45.7	27.8	42.4	0.7	52	1.69	8.91	2.71	2.82	65	1	1	0	0	1	1	0	26.3
43121687	1	Proximal LAD	0	4.22	1	1	4.7	3.22	3.62	25.07	3.05	2.64	2.845	0	0	0	1.77	0	0	0	0	1.77	1.77					31.46	22.78	45.76	25.4	51.1	23.5	45.3	0.68	57	1.28	12.26	3.22	3.62	59	1	1	0	0	1	0	0	30.9
43184525	1	Proximal LAD	0	3.68	1	0	3.65	3.01	2.1	11.2	3.40	3.02	3.21	0	0	0	1.53	1.9	0	0	0	3.43	3.43					35.4	30.01	34.59	29	33.2	37.7	32.3	0.85	40	1.85	12.79	3.01	2.1	68	0	2	0	0	1	0	0	24.4
43193170	1	Distal LAD	0	3.41	1	0	4.92	3.23	3.34	58.78	2.96	2.81	2.885	2.45	2.34	1.59	0	0	0	4.79	6.38	0	0					27.23	27.36	45.41	17.7	48.7	33.6	20.6	0.85	48	1.49	20.29	3.23	3.34	61	1	1	1	1	1	0	0	26.7
43244799	1	Distal LAD	0	3.23	0	0	5.54	3.16	3.52	72.67	2.33	2.22	2.275	2.31	1.61	0	0	0	0	3.92	3.92	0	0					25.56	26.69	47.75	32	47.6	19.9	27.8	0.73	49	1.14	6.03	3.16	3.52	71	0	1	1	1	1	0	0	18.8
43273766	3	Proximal RCA	0	3.87	1	0	5.32	3.86	3.5	8.55	4.18	3.95	4.065															27.54	30.19	42.27	20.6	44.8	34.7	20.5	0.96	48	2.10	16.89	3.86	3.5	80	1	2	1	0	1	0	0	24.7
43273766	1	Proximal LAD	0	3.87	1	0	5.32	3.86	3.5	1.96	3.43	3.07	3.25	0	0	0	2.2	2.83	2.16	0	0	5.03	7.19					27.54	30.19	42.27	20.6	44.8	34.7	44.8	0.73	55	1.58	11.16	3.86	3.5	80	1	2	1	0	1	0	0	24.7
43297762	2	Proximal LCX	0	3.21	1	0	3.99	3.21	3.7	29.21	3.23	2.69	2.96											2.5	0	0	0	24.63	26.45	48.91	31.9	41.2	22.6	22.6	0.94	55	1.30	18.17	3.21	3.7	87	1	1	1	0	0	0	0	25.7
43345250	3	Proximal RCA	0	4.2	0	0	4.41	3.04	2.24	23.18	4.22	4.20	4.21															37.99	26.94	35.07	44.7	32.5	20.5	44.4	0.69	70	1.30	16.57	3.04	2.24	61	1	1	1	1	1	0	0	27.3
43345250	1	Proximal LAD	0	4.2	0	0	4.41	3.04	2.24	14.64	2.54	2.49	2.515	0	0	0	1.84	0	1.61	0	0	1.84	3.45					37.99	26.94	35.07	44.7	32.5	20.5	32.4	0.68	38	1.6	8.88	3.04	2.24	61	1	1	1	1	1	0	0	27.3
43424665	1	Mid LAD	1	2.95	1	0	5.79	3.15	3.44	39.08	3.34	2.96	3.15	2.34	0	1.78	0	0	0	2.34	4.12	0	0					23.79	28.28	47.93	26.7	39	34.3	35	0.60	42	1.74	12.36	3.15	3.44	51	1	1	0	0	0	1	0	30.1
43447125	3	Proximal RCA	0	2.98	1	0	3.66	3.02	3.52	9.57	3.71	2.78	3.245															24.19	26.46	49.35	24.8	46.2	29.1	24.8	0.95	41	2.19	8.12	3.02	3.52	67	1	1	0	0	1	0	0	28.3
43449633	1	Mid LAD	0	3.52	1	0	4.98	3.69	3.55	35.84	2.88	2.26	2.57	2.21	0	1.97	0	0	0	2.21	4.18	0	0					25.69	30.08	44.23	23.1	45.7	30.9	21.3	0.77	54	1.14	7.81	3.69	3.55	49	0	1	1	0	1	0	0	31.9
43449633	2	Distal LCX	0	3.52	1	0	4.98	3.69	3.55	25.61	3.76	3.33	3.545											2.02	2.86	0	2.86	25.69	30.08	44.23	23.1	45.7	30.9	24.3	0.87	61	1.34	11.88	3.69	3.55	49	0	1	1	0	1	0	0	31.9
43477746	1	Mid LAD	0	3.38	1	0	4.24	3.72	3.46	30.22	3.25	3.13	3.19	2.36	2.25	1.94	1.51	0	0	4.61	6.55	1.51	1.51					24.94	31.4	43.66	20.1	41.4	38.4	28.4	0.90	45	1.75	8.55	3.72	3.46	67	1	1	1	0	1	0	0	27.1
43482786	1	Mid LAD	1	4.51	1	1	4.95	3.75	4.79	52.87	4.06	3.63	3.845	2.98	2.04	0	0	0	0	5.02	5.02	0	0					27.65	22.25	50.1	39	41.7	18.1	27	0.75	53	1.80	9.10	3.75	4.79	62	1	1	1	0	1	1	0	31.3
43488900	3	Proximal RCA	0	3.87	0	0	4.09	3.37	3.39	22.23	3.99	3.81	3.9															29.61	26.43	43.96	29	37.5	33.5	28.8	0.94	43	2.28	8.03	3.37	3.39	53	0	1	1	0	1	0	0	23.7
43488900	1	Mid LAD	0	3.87	0	0	4.09	3.37	3.39	24.64	3.36	2.76	3.06	2.46	2.25	2.01	2.77	0	0	4.71	6.72	2.77	2.77					29.61	26.43	43.96	29	37.5	33.5	21	0.78	58	1.41	15.31	3.37	3.39	53	0	1	1	0	1	0	0	23.7
43536450	1	Proximal LAD	0	3.6	1	1	5.21	3.27	3.81	12.97	3.04	1.96	2.5	1.52	0	0	1.85	0	1.51	1.52	1.52	1.85	3.36					26.74	24.9	48.36	31.2	34.5	27.6	20.6	0.83	42	1.62	27.18	3.27	3.81	82	1	1	1	1	1	1	0	26.2
43538634	1	Proximal LAD	0	2.61	1	0	3.1	1.97	2.69	19.12	3.30	2.27	2.785	2.14	0	1.66	1.6	0	0	2.14	3.8	1.6	1.6					29.07	19.94	50.99	43.8	34.8	8.5	34.1	0.73	46	1.55	32.30	1.97	2.69	59	1	1	0	1	1	0	0	26.3
43570296	1	Mid LAD	0	4.34	1	1	5.46	3.04	3.13	10.82	4.16	3.35	3.755	2.78	0	0	2.21	1.51	1.79	2.78	2.78	3.72	5.51					34.79	22.52	42.69	33.8	37.4	18.4	25.8	0.85	42	2.43	16.77	3.04	3.13	38	1	1	1	0	1	0	0	23.1
43588242	1	Proximal LAD	0	3.55	1	0	4.34	3.48	2.96	11.84	3.10	2.78	2.94	2.02	0	0	1.63	0	0	2.02	2.02	1.63	1.63					28.68	30.84	40.47	28	39.5	32.5	36.2	0.84	44	1.67	7.75	3.48	2.96	75	0	2	1	0	1	0	0	19.1
43693478	1	Mid LAD	1	2.49	1	1	5.84	2.93	3.51	25.22	3.39	3.28	3.335	0	0	1.51	1.6	0	0	0	1.51	1.6	1.6					20.56	27.99	51.45	17	38.8	17.3	34.7	0.64	68	1.12	16.03	2.93	3.51	55	1	1	0	0	1	0	0	26.6
43728134	1	Proximal LAD	0	3.56	1	1	4.57	2.84	3.13	17.69	3.34	2.75	3.045	0	0	0	0	0	0	0	0	0	0					30.61	23.75	45.64	36.1	50.8	13.1	28	0.82	53	1.56	17.55	2.84	3.13	61	0	2	0	0	1	0	0	28
43729409	1	Mid LAD	0	4.08	0	0	5.79	4.07	3.74	32.68	3.44	2.45	2.945	0	0	2.1	2.3	0	0	0	2.1	2.3	2.3					27.39	29.99	42.62	19.2	44.9	36	42.8	0.72	53	1.58	25.13	4.07	3.74	84	0	1	1	0	1	0	0	20.3
43744307	1	Proximal LAD	0	3.86	1	1	4.71	2.91	2.81	4.25	4.12	3.35	3.735	0	0	0	2.37	0	0	0	0	2.37	2.37					33.73	24.56	41.71	11.2	38	42.6	36.1	0.84	42	2.21	6.93	2.91	2.81	46	1	1	0	0	1	1	0	24.7
43764729	1	Proximal LAD	0	4.47	1	0	5.54	4.01	3.71	17.9	3.96	3.21	3.585	2.26	0	0	2.9	0	0	2.26	2.26	2.9	2.9					29.89	28.11	42	29	38.3	29.5	34.9	0.63	77	0.80	16.11	4.01	3.71	58	1	2	1	0	0	0	0	32.1
43857001	1	Proximal LAD	0	4.34	1	0	4.26	3.01	3.64	16.13	3.80	3.22	3.51	0	0	2.11	0	0	0	0	2.11	0	0					32.88	20.35	46.77	34.2	32.4	33.3	31.9	0.70	67	1.10	21.65	3.01	3.64	64	1	1	1	0	1	0	0	28.4
43858251	1	Proximal LAD	0	3.96	1	1	4.13	3	2.96	12.08	3.45	3.19	3.32	0	0	0	1.67	0	0	0	0	1.67	1.67					33.33	24.37	42.29	33.3	29.1	17.6	29.1	0.73	62	1.26	11.53	3	2.96	67	1	1	1	0	0	0	0	25.8
43880924	1	Mid LAD	0	2.81	0	0	3.07	2.28	2.27	37.25	2.35	1.83	2.09	1.5	0	0	0	0	0	1.5	1.5	0	0					31.49	25.41	43.1	44.4	36.7	19	19.1	0.64	60	0.84	11.01	2.28	2.27	78	0	1	1	0	0	1	0	22.6
43928592	1	Proximal LAD	0	4.08	1	0	4.64	3.81	3.7	15.45	3.95	3.67	3.81	0	0	0	2.1	2.7	0	0	0	4.8	4.8					28.33	28.08	43.59	25.8	39.5	34.7	39.5	0.88	48	1.95	6.71	3.81	3.7	51	1	1	1	0	1	0	0	25
43968196	3	Proximal RCA	0	4.16	1	0	4.91	3.2	3.48	0.43	4.93	4.74	4.835															31.7	23.35	44.95	38.4	45.4	16.3	38	0.45	66	1.68	11.57	3.2	3.48	30	0	1	0	0	1	0	0	18.7
43986891	1	Proximal LAD	0	2.97	1	0	4.32	3.45	3.98	22.07	4.65	3.78	4.215	0	0	0	1.63	2.68	0	0	0	4.31	4.31					21.28	28.5	50.22	19.2	52.5	28.3	46.1	0.82	59	1.58	23.50	3.45	3.98	60	0	2	0	1	1	0	0	24.8
43987717	3	Distal RCA	0	3.2	1	0	5.76	3.92	3.34	95.45	2.47	2.30	2.385															23.44	34.56	42	13.2	43.4	43.4	8.6	0.96	51	1.18	5.45	3.92	3.34	60	0	1	1	1	1	0	0	28.3
43987717	2	2nd OM	0	3.2	1	0	5.76	3.92	3.34	40.02	3.21	2.53	2.87											2.38	0	0	0	23.44	34.56	42	13.2	43.4	43.4	5.6	0.96	62	1.09	9.31	3.92	3.34	60	0	1	1	1	1	0	0	28.3
43989573	1	Proximal LAD	0	3.54	1	0	3.88	3.31	3.16	16.72	3.21	2.21	2.71	0	0	0	1.7	0	1.66	0	0	1.7	3.36					28.5	28.35	43.15	30.5	30.4	39.1	29.9	0.83	51	1.47	40.52	3.31	3.16	71	0	1	0	0	1	0	0	25.6
43995352	1	Mid LAD	0	3.66	1	0	4.76	3.28	3.72	22.22	3.59	2.98	3.285	1.9	0	0	0	0	0	1.9	1.9	0	0					27.41	25.11	47.48	27.7	43.9	28.4	32.5	0.75	50	1.71	12.25	3.28	3.72	57	1	1	0	0	1	0	0	30
44017921	1	Proximal LAD	0	3.49	1	0	4.6	4.23	4.03	11.79	3.44	2.93	3.185	2.46	0	0	0	0	0	2.46	2.46	0	0					22.49	32.48	45.02	30.2	39.9	26.4	39.2	0.64	62	1.31	10.73	4.23	4.03	65	1	1	0	1	1	0	0	23
44022288	3	Proximal RCA	0	4.18	1	0	3.51	2.42	2.67	15.81	4.12	4.05	4.085															38.82	18.54	42.63	29.7	46.8	23.4	29.7	0.87	40	2.59	16.62	2.42	2.67	76	1	1	0	0	1	0	0	25.9
44028402	1	Mid LAD	0	4.12	1	0	5.77	4.17	4.33	19.32	4.22	3.78	4	2.92	0	0	0	0	0	2.92	2.92	0	0					25.62	28.32	46.06	19	51.7	29.3	33.7	0.83	67	1.41	14.49	4.17	4.33	55	1	1	0	0	1	0	0	25.9
44055048	1	Mid LAD	0	4.09	1	1	4.83	2.41	3.46	26.58	3.12	2.51	2.815	0	0	0	0	0	1.95	0	0	0	1.95					34.55	15.85	49.6	36.7	33.6	6.9	32.1	0.65	48	1.46	25.48	2.41	3.46	58	1	1	1	0	0	0	0	26.3
44055048	3	Distal RCA	0	4.09	1	1	4.83	2.41	3.46	87.93	3.62	3.47	3.545															34.55	15.85	49.6	36.7	33.6	6.9	35.4	0.97	31	2.47	7.79	2.41	3.46	58	1	1	1	0	0	0	0	26.3
44109015	3	Distal RCA	0	3.07	1	1	3.55	2.02	2.49	87.05	2.91	2.50	2.705															33.95	19.31	46.74	27.9	39.6	29.4	26.2	0.82	55	1.21	26.18	2.02	2.49	67	1	1	1	1	1	1	0	25.9
44109015	1	Mid LAD	0	3.07	1	1	3.55	2.02	2.49	34.06	2.33	2.02	2.175	1.81	0	0	1.67	0	0	1.81	1.81	1.67	1.67					33.95	19.31	46.74	27.9	39.6	29.4	31.6	0.63	68	0.70	7.95	2.02	2.49	67	1	1	1	1	1	1	0	25.9
44131492	1	Proximal LAD	0	3.48	1	0	4.57	2.7	3.75	13.27	3.81	3.25	3.53	0	0	0	2.09	2.16	0	0	0	4.25	4.25					28.16	20.07	51.77	45.2	40.5	11.5	38.4	0.77	60	1.45	20.31	2.7	3.75	61	1	1	1	0	0	0	0	28.1
44142997	3	Proximal RCA	0	2.79	1	1	5.69	2.99	3.35	21.72	3.03	2.99	3.01															23.4	27.9	48.69	22.5	55.1	21.9	21.7	0.68	57	1.33	14.25	2.99	3.35	67	1	1	0	0	1	0	0	24.6
44142997	2	1st OM	0	2.79	1	1	5.69	2.99	3.35	25.75	3.43	3.07	3.25											2.7	0	0	0	23.4	27.9	48.69	22.5	55.1	21.9	16.5	0.89	56	1.43	28.61	2.99	3.35	67	1	1	0	0	1	0	0	24.6
44204181	1	Proximal LAD	0	3.14	1	0	3.62	3.47	2.51	19.17	3.23	3.01	3.12	1.53	0	1.61	1.86	0	0	1.53	3.14	1.86	1.86					27.51	35.37	37.12	16	43.3	40.7	33.7	0.95	43	1.69	19.91	3.47	2.51	67	0	2	1	0	1	0	0	19.6
44204181	3	Proximal RCA	0	3.14	1	0	3.62	3.47	2.51	7.25	3.75	3.16	3.455															27.51	35.37	37.12	16	43.3	40.7	12.8	0.95	59	1.49	6.95	3.47	2.51	67	0	2	1	0	1	0	0	19.6
44210876	1	Mid LAD	0	6.11	1	0	6.04	3.55	3.54	29.09	3.53	3.29	3.41	2.48	0	1.62	0	0	0	2.48	4.1	0	0					40.09	19.65	40.25	28.7	37.5	27.5	20.3	0.77	57	1.45	11.64	3.55	3.54	83	1	2	0	0	1	0	0	25.2
44236823	1	Proximal LAD	0	3.67	1	1	4.02	2.95	2.66	12.52	3.22	2.82	3.02	2.52	0	0	0	0	0	2.52	2.52	0	0					32.94	26.55	40.51	30.6	42.6	19.2	27.2	0.80	63	1.16	16.58	2.95	2.66	61	1	1	0	0	1	0	0	21.3
44310459	1	Proximal LAD	0	3.56	0	0	4.38	3.04	3.03	10.5	3.49	2.88	3.185	1.6	0	1.77	2.35	0	0	1.6	3.37	2.35	2.35					30.2	26.24	43.56	31.7	52.7	15.5	36.4	0.95	58	1.40	23.28	3.04	3.03	53	1	1	1	0	1	0	0	18.6
44330383	3	Mid RCA	0	3.59	1	1	4.82	3.75	3.44	38.08	3.66	3.32	3.49															26.31	30.77	42.91	24	45.1	22.5	23.3	0.73	66	1.20	29.52	3.75	3.44	56	1	1	1	1	1	1	0	24.2
44330383	1	Mid LAD	0	3.59	1	1	4.82	3.75	3.44	15.11	3.86	3.14	3.5	2.86	0	0	0	0	2.22	2.86	2.86	0	2.22					26.31	30.77	42.91	24	45.1	22.5	33.5	0.75	61	1.45	30.73	3.75	3.44	56	1	1	1	1	1	1	0	24.2
44335845	1	Mid LAD	0	3.78	1	0	4.8	3.25	3.73	15.89	3.78	3.42	3.6	2.84	0	0	0	0	0	2.84	2.84	0	0					28.25	24.32	47.43	16.9	60.3	22.9	46.9	0.92	71	1.08	7.71	3.25	3.73	51	1	2	1	0	0	1	0	18.89
44347228	3	Mid RCA	0	4.47	0	0	3.63	2.61	3.19	41.57	4.44	4.15	4.295															37.16	17.57	45.27	39.2	52.2	3.5	37.6	0.91	57	1.99	26.43	2.61	3.19	40	1	1	0	0	1	1	0	22.6
44347608	3	Proximal RCA	0	4.51	1	1	5.77	4.04	3.86	15.36	4.59	4.44	4.515															29.54	27.63	42.83	25.8	40.4	31.6	22.9	0.94	42	2.77	12.08	4.04	3.86	64	0	1	1	1	1	0	0	23.8
44347608	1	Mid LAD	0	4.51	1	1	5.77	4.04	3.86	27.75	3.81	2.96	3.385	3.11	0	2.01	0	0	0	3.11	5.12	0	0					29.54	27.63	42.83	25.8	40.4	31.6	22.8	0.86	59	1.37	27.62	4.04	3.86	64	0	1	1	1	1	0	0	23.8
44379744	1	Proximal LAD	0	2.82	1	0	4.73	3.07	2.39	1.34	2.74	2.28	2.51	0	0	0	1.78	0	0	0	0	1.78	1.78					27.12	34	38.88	19.6	42.5	37.9	42.5	0.64	51	1.29	5.59	3.07	2.39	58	0	2	1	1	1	0	0	19.8
44453325	1	Proximal LAD	0	4.02	1	0	3.92	2.58	3.09	2.3	3.41	3.27	3.34	0	0	0	2.03	0	1.66	0	0	2.03	3.69					35	19.28	45.73	33.3	46.5	20.3	46.3	0.79	46	1.85	5.34	2.58	3.09	55	1	1	0	0	1	1	0	25.2
44472427	1	Mid LAD	0	3.05	1	1	5.28	3.74	4.09	35.9	4.06	3.64	3.85	2.54	0	0	3.11	0	2.67	2.54	2.54	3.11	5.78					20.72	30.19	49.08	12.4	57.8	27.2	48.7	0.57	72	1.11	6.23	3.74	4.09	46	1	1	0	0	1	0	0	24.3
44538598	1	Proximal LAD	0	3.73	1	1	4.65	2.71	3.57	2.34	3.90	3.70	3.8	0	0	0	2.98	0	2.24	0	0	2.98	5.22					30.52	19.91	49.58	15.8	51.6	20.7	51.5	0.81	35	2.50	9.23	2.71	3.57	47	1	1	1	0	0	1	0	22.8
44572808	1	Mid LAD	0	3.67	1	1	4.62	3.77	4.07	20.79	3.63	3.07	3.35	2.45	0	0	0	0	1.66	2.45	2.45	0	1.66					24.81	27.91	47.28	18.1	50	30.3	36.5	0.48	55	1.61	5.03	3.77	4.07	38	1	3	0	0	0	1	0	29.1
44678131	1	Proximal LAD	0	3.1	0	0	4.03	2.51	1.99	6.38	2.79	2.26	2.525	0	0	0	0	0	0	0	0	0	0					34.26	28.29	37.45	22.7	37.9	39.4	36.1	0.72	40	1.60	15.11	2.51	1.99	65	0	1	0	1	1	0	0	24.6
44692144	1	Proximal LAD	0	3.01	1	0	5.32	3.35	2.8	6.84	3.11	2.73	2.92	0	0	0	1.99	0	1.86	0	0	1.99	3.85					25.84	33.29	40.87	15.9	40.6	43.6	36.9	0.83	56	1.31	6.54	3.35	2.8	69	0	2	1	1	1	0	1	21.2
44732307	3	Proximal RCA	0	3.41	1	0	3.53	2.54	2.74	30.67	3.59	3.37	3.48															32.61	22.94	44.44	28.6	50.6	17.1	28.1	0.91	56	1.66	27.59	2.54	2.74	59	1	2	1	1	1	1	0	18.7
44746010	1	Proximal LAD	0	2.86	1	1	5.36	3.53	3.28	10.45	3.07	2.75	2.91	0	0	0	2.36	0	0	0	0	2.36	2.36					22.36	33.2	44.44	23.9	35.4	34.8	34.5	0.79	57	1.25	6.87	3.53	3.28	68	0	1	1	1	1	0	0	26.9
44785534	3	Proximal RCA	0	3.08	0	0	4.29	2.36	2.55	16.62	3.76	3.04	3.4															31.88	23.38	44.74	36.7	33.6	29.8	33	0.88	51	1.69	27.87	2.36	2.55	78	0	1	1	0	1	0	0	25.6
44795942	1	Proximal LAD	0	4.31	1	0	4.95	2.97	2.59	13.69	3.87	3.48	3.675	3.07	0	0	1.83	0	1.51	3.07	3.07	1.83	3.34					37.31	24.16	38.53	26	45.7	28.4	45.6	0.77	53	1.72	18.88	2.97	2.59	50	1	1	0	0	0	0	0	25.2
44801931	1	Proximal LAD	0	2.57	1	1	4.49	1.98	2.14	15.36	3.07	2.66	2.865	0	0	0	0	0	1.65	0	0	0	1.65					31.74	23.46	44.8	11.5	35.4	28.7	32.6	0.74	58	1.31	33.05	1.98	2.14	58	0	2	0	0	1	0	0	27.6
44855440	1	Proximal LAD	0	2.84	1	0	5.47	2.72	2.48	4.32	2.58	2.50	2.54	0	0	0	1.99	0	0	0	0	1.99	1.99					28.46	29.43	42.11	22.2	46.8	31	41	0.95	40	1.59	4.72	2.72	2.48	60	0	2	0	0	1	0	0	22.3
44856436	1	Mid LAD	0	3.69	1	0	4.45	3.41	3.45	14.58	3.53	3.05	3.29	2.84	0	1.86	1.74	0	0	2.84	4.7	1.74	1.74					28.09	27.3	44.61	28.3	39.3	31.2	23.3	0.72	76	0.83	11.01	3.41	3.45	54	1	1	1	0	1	0	0	24.9
44897879	1	Mid LAD	0	3.28	1	1	4.08	2.16	3.21	26.29	2.90	2.57	2.735	0	0	0	0	0	0	0	0	0	0					31.21	16.94	51.84	31.2	38.4	12.7	28.2	0.87	56	1.20	20.49	2.16	3.21	70	0	1	1	0	1	0	0	23.6
44910099	1	Mid LAD	0	4.29	0	0	5.15	3.75	3.88	19.74	4.11	3.58	3.845	2.76	0	0	2.48	0	0	2.76	2.76	2.48	2.48					29.17	26.09	44.75	45.1	38.4	16.6	18.8	0.84	61	1.53	11.52	3.75	3.88	62	1	1	1	0	0	0	0	26
44924865	3	Proximal RCA	0	3.95	1	0	5.72	3.99	4.74	29.85	4.22	3.93	4.075															24.03	26.1	49.87	22.9	49.6	27.6	20.9	0.54	70	1.22	21.11	3.99	4.74	41	1	1	1	0	1	1	0	28.8
44924865	1	Proximal LAD	0	3.95	1	0	5.72	3.99	4.74	31.93	4.3	4.1	4.2	0	0	1.72	2.12	1.75	0	0	1.72	3.87	3.87					24.03	26.1	49.87	22.9	49.6	27.6	49.1	0.69	71	1.21	12.2	3.99	4.74	41	1	1	1	0	1	1	0	28.8
44987246	1	Proximal LAD	0	3.27	1	0	3.95	2.77	3.5	47.63	2.93	2.28	2.605	1.96	0	1.98	0	0	0	1.96	3.94	0	0					27.35	22.67	49.98	44.1	35.5	20.4	20.2	0.76	48	1.29	29.16	2.77	3.5	69	1	2	1	0	1	0	0	25.6
45015841	3	Proximal RCA	0	2.34	1	0	3.83	2.33	2.22	14.37	2.48	2.34	2.41															27.01	29.41	43.58	24.5	43.6	31.8	23.2	0.80	47	1.29	14.23	2.33	2.22	71	1	1	1	1	0	1	0	22.1
45035845	1	Proximal LAD	0	3.38	0	0	4.89	3.67	3.92	20.3	4.01	3.52	3.765	2.45	0	0	0	0	2.38	2.45	2.45	0	2.38					23.67	28.9	47.43	28.7	41.7	29.5	41.7	0.77	63	1.43	16.48	3.67	3.92	47	1	2	0	0	1	0	0	13.2
45049572	1	Proximal LAD	1	3.71	1	0	5.26	3.32	2.75	14.33	3.92	3.67	3.795	0	0	0	2.63	0	1.69	0	0	2.63	4.32					31.23	29.59	39.18	21.6	39.8	38.5	39.8	0.85	49	1.94	12.65	3.32	2.75	65	1	1	1	1	1	1	0	21.4
45057814	3	Proximal RCA	0	3.68	1	1	3.54	3.35	3.27	35.15	4.34	3.68	4.01															28.89	27.59	43.53	22.5	45.2	29.9	19.7	0.96	49	1.98	32.40	3.35	3.27	79	0	1	1	1	1	0	0	21.9
45057814	1	Proximal LAD	0	3.68	1	1	3.54	3.35	3.27	24.81	3.26	2.79	3.025	0	0	1.65	1.83	1.57	0	0	1.65	3.4	3.4					28.89	27.59	43.53	22.5	45.2	29.9	43.6	0.86	46	1.61	20.98	3.35	3.27	79	0	1	1	1	1	0	0	21.9
45073708	3	Mid RCA	0	3.71	1	0	5.56	3.61	3.88	33.42	3.78	3.67	3.725															26.13	27.18	46.7	23.8	42.8	33.3	21.7	0.92	42	2.21	7.4	3.61	3.88	48	1	1	1	1	0	0	0	27.8
45073708	2	Distal LCX	0	3.71	1	0	5.56	3.61	3.88	37.97	3.79	3.51	3.65											1.98	0	0	0	26.13	27.18	46.7	23.8	42.8	33.3	26	0.61	69	1.13	13.79	3.61	3.88	48	1	1	1	1	0	0	0	27.8
45073708	1	Mid LAD	0	3.71	1	0	5.56	3.61	3.88	37.01	3.10	2.80	2.95	1.99	0	1.93	1.61	1.6	0	1.99	3.92	3.21	3.21					26.13	27.18	46.7	23.8	42.8	33.3	30.8	0.82	41	1.76	12.81	3.61	3.88	48	1	1	1	1	0	0	0	27.8
45094318	3	Proximal RCA	0	2.89	1	0	5.43	3.85	3.11	21.4	3.13	2.89	3.01															22.11	36.83	41.06	16.8	48.4	34.8	15.2	0.67	77	0.70	20.13	3.85	3.11	55	1	2	0	0	1	0	0	24.7
45130632	1	Mid LAD	0	2.91	1	1	3.49	2.9	3.29	59.11	2.71	2.42	2.565	0	0	1.71	0	0	1.76	0	1.71	0	1.76					24.91	26.66	48.43	20.3	44.1	25.5	31.3	0.68	72	0.71	3.58	2.9	3.29	62	0	2	1	1	0	0	0	29.4
45230013	1	Proximal LAD	0	3.56	1	0	4.14	3.48	2.55	27.46	2.85	2.59	2.72	1.77	0	0	1.93	0	1.72	1.77	1.77	1.93	3.65					30.37	32.89	36.74	23.3	41.1	35.7	36.9	0.66	65	0.95	9.63	3.48	2.55	73	1	1	1	0	1	0	0	31
45267231	3	Proximal RCA	0	3.93	1	0	4.98	2.48	2.8	14.13	4.78	3.95	4.365															36.25	19.7	44.05	35	37.8	27.1	34.2	0.94	59	2.02	37.22	2.48	2.8	68	1	1	1	0	1	0	0	26.6
45269042	3	Proximal RCA	0	2.77	1	0	3.65	2.22	2.56	16.98	2.64	2.53	2.585															29.91	23.19	46.9	26.8	44.9	28.3	26.5	0.56	85	0.48	8.91	2.22	2.56	61	1	1	1	1	1	0	0	23.7
45288733	3	Proximal RCA	0	3.21	1	0	4.04	2.55	2.48	45.87	3.53	3.21	3.37															32.31	25.36	42.32	23.5	52.1	24.4	21.6	0.75	47	1.74	43.81	2.55	2.48	71	1	1	1	1	1	0	0	23.4
45293184	1	Mid LAD	0	4.02	0	0	5.48	4.78	3.98	44.29	3.14	2.87	3.005	2.44	0	2.31	0	0	0	2.44	4.75	0	0					24.35	34.46	41.19	27.9	31.6	40.5	24.8	0.85	35	1.95	8.66	4.78	3.98	61	1	1	1	0	1	1	0	25.5
45325586	1	Proximal LAD	0	3.26	1	0	4.58	2.95	3.14	14.77	3.04	2.73	2.885	0	0	0	1.61	1.71	1.66	0	0	3.32	4.98					27.97	26.22	45.81	39.2	34.4	26.4	32.7	0.92	37	1.80	12.09	2.95	3.14	56	1	1	1	0	0	1	0	26.7
45328484	1	Proximal LAD	0	3.47	1	0	4.59	3.89	3.82	35.66	3.27	2.82	3.045	1.77	1.99	1.82	1.6	0	0	3.76	5.58	1.6	1.6					23.91	30.79	45.3	9.3	53.6	37.1	44.9	0.90	38	2.09	9.12	3.89	3.82	61	0	1	1	0	1	0	0	26.3
45350241	3	Proximal RCA	0	3.78	1	0	3.67	3.05	1.85	29.23	3.76	3.69	3.725															37.18	31.27	31.55	31.9	47.8	20.2	29.2	0.83	43	2.13	15.85	3.05	1.85	51	1	1	0	0	1	1	0	25.3
45388246	1	Proximal LAD	0	3.16	1	0	5.61	2.86	3.46	40.18	3.68	2.69	3.185	2.24	0	0	0	0	0	2.24	2.24	0	0					26.35	24.27	49.39	24.7	54.5	20.9	38.9	0.73	60	1.17	34.94	2.86	3.46	60	1	1	1	0	1	0	0	26.3
45448302	1	Proximal LAD	1	2.16	0	0	5.13	3.84	3.02	15.81	3.29	2.82	3.055	2.2	0	0	0	0	0	2.2	2.2	0	0					16.39	41.74	41.87	5.8	40.9	53.3	40.8	0.68	62	1.15	22.38	3.84	3.02	51	1	1	1	0	1	1	0	22.5
45451632	3	Mid RCA	0	3.13	1	0	4.21	2.97	2.81	43.21	3.23	3.02	3.125															28.25	28.73	43.02	22.2	46.7	25.4	20.6	0.75	72	0.97	22.34	2.97	2.81	79	1	2	1	0	1	1	0	27.3
45451632	1	Mid LAD	0	3.13	1	0	4.21	2.97	2.81	34.77	2.78	2.36	2.57	1.86	0	1.77	0	0	0	1.86	3.63	0	0					28.25	28.73	43.02	22.2	46.7	25.4	21	0.73	46	1.32	27.21	2.97	2.81	79	1	2	1	0	1	1	0	27.3
45465251	1	Mid LAD	0	3.62	1	0	3.92	3.27	3.52	13.74	3.44	2.96	3.2	2.29	0	0	0	0	0	2.29	2.29	0	0					27.88	26.02	46.1	33.9	41.9	24.2	31.6	0.84	35	2.17	10.40	3.27	3.52	74	1	1	1	1	1	1	0	22.1
45480399	2	Proximal LCX	0	3.28	1	0	4.47	3.91	3.74	2.77	4.20	4.15	4.175											0	2.45	0	2.45	22.82	32.16	45.02	22.6	43.5	33.8	33.8	0.98	27	3.29	5.87	3.91	3.74	62	0	1	0	0	1	0	0	21.8
45480399	3	Proximal RCA	0	3.28	1	0	4.47	3.91	3.74	19.94	3.99	3.73	3.86															22.82	32.16	45.02	22.6	43.5	33.8	20.2	0.98	26	2.83	8.4	3.91	3.74	62	0	1	0	0	1	0	0	21.8
45506378	3	Mid RCA	0	4.48	1	0	6.52	4.45	4.41	26.17	4.87	4.67	4.77															26.61	28.76	44.63	18.8	55.9	25.4	17.6	0.95	41	2.93	25.83	4.45	4.41	58	1	1	1	0	1	1	0	24
45537334	1	Proximal LAD	0	3.59	0	1	4.85	3.36	3.25	16.63	2.78	2.55	2.665	1.6	0	0	2.62	0	1.71	1.6	1.6	2.62	4.33					28.32	28.17	43.5	44.6	34.5	8.7	34	0.75	62	1.06	7.47	3.36	3.25	73	1	1	0	0	0	0	0	22.5
45567652	1	Mid LAD	0	3.82	0	0	2.55	2.79	3.01	24.93	3.17	2.55	2.86	1.91	0	0	1.62	0	0	1.91	1.91	1.62	1.62					33.11	22.62	44.26	34.2	34	31	20.7	0.73	66	0.97	14.28	2.79	3.01	54	0	1	1	0	0	0	0	26
45568299	1	Proximal LAD	0	2.78	0	0	4.85	3.13	3.04	14.85	3.13	2.35	2.74	1.96	0	0	0	0	0	1.96	1.96	0	0					23.94	31.04	45.03	28.7	38.1	30.3	38.1	0.77	50	1.48	26.03	3.13	3.04	42	1	1	1	1	1	0	0	29.2
45665789	1	Proximal LAD	0	3.23	1	0	4.51	3.35	3.05	21.21	4.05	3.57	3.81	2.39	0	1.88	0	0	0	2.39	4.27	0	0					26.57	30.78	42.66	13.3	49.2	37.5	48.4	0.47	71	1.07	27.49	3.35	3.05	56	1	1	1	0	1	0	0	23.6
45685365	3	Mid RCA	0	3.07	1	1	4.15	3.21	2.69	44.41	3.06	2.95	3.005															27.29	32.18	40.52	28.8	38.1	28.8	28.1	0.82	61	1.22	9.25	3.21	2.69	61	0	1	1	1	1	0	0	26.9
45685365	1	Mid LAD	0	3.07	1	1	4.15	3.21	2.69	35.1	2.45	2.39	2.42	2.08	0	1.7	0	0	0	2.08	3.78	0	0					27.29	32.18	40.52	28.8	38.1	28.8	15.9	0.8	56	1.1	9.05	3.21	2.69	61	0	1	1	1	1	0	0	26.9
45691113	1	Mid LAD	0	3.25	1	1	5.53	3.91	3.45	25.9	3.69	3.31	3.5	1.66	0	1.5	2.25	0	1.91	1.66	3.16	2.25	4.16					23.48	33.68	42.84	22.3	46.9	30.8	39.5	0.86	51	1.76	11.51	3.91	3.45	69	1	1	1	1	1	0	0	24.7
45772966	1	Mid LAD	0	3.39	1	1	4.21	3.33	2.95	33.76	2.51	2.02	2.265	1.8	0	1.69	0	0	0	1.8	3.49	0	0					28.18	30.28	41.54	31.3	39.7	24	31.2	0.74	54	1.10	20.85	3.33	2.95	62	1	1	0	0	1	1	0	22.4
45772966	3	Mid RCA	0	3.39	1	1	4.21	3.33	2.95	55.98	3.25	3.03	3.14															28.18	30.28	41.54	31.3	39.7	24	27.9	0.81	44	1.81	22.06	3.33	2.95	62	1	1	0	0	1	1	0	22.4
45802898	1	Proximal LAD	0	3.57	0	0	5.07	2.79	2.91	19.78	2.86	2.70	2.78	1.62	0	0	1.57	0	0	1.62	1.62	1.57	1.57					31.84	24.17	43.99	47.2	21	31.9	46.6	0.65	42	1.57	10.48	2.79	2.91	50	1	2	1	0	1	1	0	25.8
45891557	1	Mid LAD	0	4.68	0	0	4.65	2.25	3.11	21.18	3.09	2.78	2.935	1.97	0	0	0	0	1.72	1.97	1.97	0	1.72					40.44	13.34	46.23	46.8	45.6	7.6	14.1	0.95	52	1.40	10.27	2.25	3.11	20	0	1	0	0	0	0	0	16.8
45922071	1	Proximal LAD	0	4.11	1	1	5.19	3.54	4.29	1.16	4.48	4.17	4.325	0	0	0	1.8	2.34	1.98	0	0	4.14	6.12					27.5	23.53	48.96	29.8	37.3	21.8	36.8	0.88	45	2.52	3.78	3.54	4.29	44	0	3	0	0	0	0	0	22.6
45943915	1	Mid LAD	0	4.14	0	1	4.17	1.98	2.85	24.08	2.93	2.26	2.595	1.83	0	0	0	0	0	1.83	1.83	0	0					39.95	12.86	47.19	51.1	32.1	16.8	22.1	0.86	52	1.28	26.81	1.98	2.85	78	0	1	1	0	1	0	0	28.9
45949843	1	Proximal LAD	0	2.89	1	1	3.68	2.48	2.77	9.56	3.15	2.78	2.965	0	0	0	0	0	1.81	0	0	0	1.81					28.65	24.69	46.66	24.5	44.6	30.9	44.6	0.66	62	1.25	13.27	2.48	2.77	63	1	2	0	0	0	0	0	23.6
45959376	1	Proximal LAD	0	4.37	1	0	5.07	3.52	3.76	28.92	4.60	4.24	4.42	2.09	0	0	1.91	1.99	1.97	2.09	2.09	3.9	5.87					30.78	24.33	44.89	33.5	41.9	24.6	34.3	0.93	47	2.35	10.55	3.52	3.76	59	1	2	1	0	1	0	0	25
46044152	1	Proximal LAD	0	3.84	1	0	3.97	2.91	3.02	15.59	2.94	2.79	2.865	0	0	0	2.41	1.52	0	0	0	3.93	3.93					32.68	23.73	43.59	29.6	43.3	27.2	36.9	0.51	71	0.84	6.95	2.91	3.02	53	1	1	0	0	1	1	0	22.9
46048077	1	Mid LAD	0	3.14	0	0	4.42	2.91	3.17	23.43	3.47	2.52	2.995	2.08	0	1.68	1.6	0	0	2.08	3.76	1.6	1.6					27.11	26.23	46.66	33.3	42.8	23.9	37.9	0.74	63	1.14	18.79	2.91	3.17	79	0	1	1	0	1	0	0	24.1
46131746	3	Mid RCA	0	4.18	1	1	4.69	2.83	2.98	52.68	4.14	3.93	4.035															35.37	21.67	42.95	40.3	34.1	18.3	39.5	0.92	45	2.20	5.85	2.83	2.98	62	1	2	0	0	1	1	0	21.8
46131746	1	Mid LAD	0	4.18	1	1	4.69	2.83	2.98	19.77	3.18	2.86	3.02	0	0	0	1.82	0	1.69	0	0	1.82	3.51					35.37	21.67	42.95	40.3	34.1	18.3	31.9	0.77	60	1.18	12.62	2.83	2.98	62	1	2	0	0	1	1	0	21.8
46138026	1	Proximal LAD	0	3.21	1	0	4.98	2.71	3.52	29.52	3.39	2.79	3.09	2.39	0	1.66	0	0	0	2.39	4.05	0	0					27.06	22.21	50.73	17	69.2	13.9	42.6	0.73	55	1.39	40.09	2.71	3.52	51	1	1	1	0	1	0	0	25.3
46151416	3	Mid RCA	0	4.25	1	0	4.22	2.45	3.05	39.29	4.24	4.21	4.225															37.23	17.17	45.61	26	43	9.9	22.6	0.94	65	1.50	6.62	2.45	3.05	56	1	1	1	1	1	0	0	24.2
46187105	3	Mid RCA	0	2.51	1	0	3.99	2.61	3.13	36.64	2.51	2.34	2.425															23.26	26.34	50.4	17.5	54.3	28.3	16.7	0.93	55	1.22	5.29	2.61	3.13	67	1	1	0	0	0	1	0	21.6
46187105	1	Proximal LAD	0	2.51	1	0	3.99	2.61	3.13	3.58	3.15	2.62	2.885	0	0	0	1.95	0	0	0	0	1.95	1.95					23.26	26.34	50.4	17.5	54.3	28.3	54	0.74	64	1.16	28.69	2.61	3.13	67	1	1	0	0	0	1	0	21.6
46211161	1	Mid LAD	0	3.15	0	1	4.11	2.44	2.84	26.65	2.77	2.27	2.52	1.68	0	0	0	0	0	1.68	1.68	0	0					30.63	22.54	46.83	39.3	40.7	15.3	25	0.80	64	0.93	15.59	2.44	2.84	61	0	1	1	1	1	0	0	26.3
46219343	2	1st OM	0	3.81	1	0	5.77	4.02	3.76	19.83	3.73	3.48	3.605											2.52	0	0	0	25.86	30.63	43.51	26.7	37.5	35.8	10	0.88	54	1.71	16.22	4.02	3.76	38	1	3	1	0	1	1	0	30
46272793	1	Proximal LAD	0	3.37	1	0	6.22	3.46	4.11	22.12	3.60	3.41	3.505	1.82	0	0	0	0	1.96	1.82	1.82	0	1.96					23.66	26.32	50.01	9.3	65.5	25.2	33.6	0.82	60	1.46	11.58	3.46	4.11	54	1	1	0	0	1	0	0	27
46366821	1	Mid LAD	1	2.7	1	1	5.93	3.31	4.12	23.74	3.80	3.33	3.565	1.9	0	0	1.66	2.09	2.17	1.9	1.9	3.75	5.92					19.26	27.8	52.94	16.8	47	36.2	42.3	0.89	57	1.62	23.56	3.31	4.12	58	1	1	1	0	0	0	0	26
46415723	1	Proximal LAD	1	2.06	1	0	5.71	5.71	3.66	12.28	3.68	3.37	3.525	0	0	0	1.89	0	1.5	0	0	1.89	3.39					10.1	52.15	37.75	2.3	43.4	54.2	43.2	0.77	62	1.41	28.44	5.71	3.66	74	0	1	1	1	0	1	0	24.7
46435462	1	Mid LAD	1	2.46	1	0	4.86	4.15	2.91	27.03	3.21	2.66	2.935	2.27	0	1.51	0	0	0	2.27	3.78	0	0					18.4	43.18	38.42	0.9	48.9	50.2	44.1	0.90	46	1.63	11.89	4.15	2.91	70	0	2	1	0	1	0	0	20.9
46447977	1	Proximal LAD	1	3.13	1	0	6.55	4.05	3.22	29.63	3.62	3.28	3.45	2.08	0	1.71	0	0	0	2.08	3.79	0	0					22.91	36.63	40.46	7.1	47.9	45	31.5	0.81	56	1.47	14.41	4.05	3.22	68	1	1	1	1	1	0	0	24.8
46457943	3	Mid RCA	0	2.67	1	0	4.67	3.17	2.99	48.48	2.67	2.48	2.575															23.06	32.34	44.59	15.7	45	39.2	12.9	0.95	39	1.65	7.02	3.17	2.99	47	1	1	0	0	0	0	0	24
46457943	1	Mid LAD	0	2.67	1	0	4.67	3.17	2.99	27.96	3.51	3.25	3.38	1.77	0	0	1.87	0	0	1.77	1.77	1.87	1.87					23.06	32.34	44.59	15.7	45	39.2	38.9	0.44	79	0.72	19.12	3.17	2.99	47	1	1	0	0	0	0	0	24
46468330	1	Proximal LAD	0	2.76	1	0	4.43	4.05	3.64	29.75	4.72	3.68	4.2	1.62	0	0	0	0	1.92	1.62	1.62	0	1.92					19	36.37	44.63	15	40.3	42.5	38.9	0.74	72	1.09	30.76	4.05	3.64	49	0	1	1	0	0	0	0	23.2
46500993	1	Proximal LAD	0	3.43	1	1	3.91	2.97	2.94	2.37	3.42	3.09	3.255	0	0	0	0	0	0	0	0	0	0					29.94	26.56	43.49	22	44	9.9	43.2	0.84	50	1.75	22.33	2.97	2.94	49	0	3	0	0	1	0	0	21
46552761	2	Distal LCX	0	3.44	1	0	6.39	4.03	4.56	66.23	2.66	2.42	2.54											2.52	0	0	0	21.32	28.96	49.72	28.3	38.4	31.8	13.7	0.83	67	0.82	11.64	4.03	4.56	68	0	2	1	0	1	0	0	21.8
46568230	3	Proximal RCA	0	3.54	1	1	4.87	3.37	3.79	32.21	3.55	3.35	3.45															26.08	26.14	47.78	26.4	40.2	25.9	23.5	0.74	66	1.19	18.30	3.37	3.79	28	1	3	0	0	1	0	0	30.1
46594950	2	Proximal LCX	0	2.85	1	0	3.66	3.05	2.73	1.34	3.37	3.25	3.31											0	2.01	2.04	4.05	26.02	31.56	42.42	22	43.7	34.4	34.4	0.86	52	1.68	6.35	3.05	2.73	66	0	1	1	0	0	0	1	24
46625986	3	Mid RCA	0	3.23	1	0	4.82	2.61	3.58	40.75	3.79	3.27	3.53															27.36	20.8	51.84	27.3	43.7	29	25.3	0.73	71	1.04	14.32	2.61	3.58	43	1	2	0	0	1	1	0	26.5
46677646	1	Proximal LAD	0	2.69	1	0	4.74	3.22	2.89	21.08	3.61	3.10	3.355	2.11	0	1.62	0	0	0	2.11	3.73	0	0					23.41	33.32	43.27	19.9	54.8	25.4	34.4	0.67	62	1.27	25.17	3.22	2.89	64	1	1	1	0	1	0	0	26.9
46732170	1	Mid LAD	0	3.05	1	0	3.81	3.21	3.38	37.3	3.24	2.81	3.025	2.07	1.84	0	0	0	0	3.91	3.91	0	0					24.55	28.68	46.77	25.7	51.3	23	18	0.83	60	1.18	10.38	3.21	3.38	68	1	1	1	1	0	0	0	26.6
46752662	1	Proximal LAD	0	3.16	1	0	3.88	2.65	2.84	11.5	3.05	2.76	2.905	2.21	0	0	1.58	0	0	2.21	2.21	1.58	1.58					29.74	24.93	45.33	22.5	53.4	24.1	39.9	0.65	68	0.99	14.45	2.65	2.84	64	1	1	0	0	1	0	0	23
46752662	2	Distal LCX	0	3.16	1	0	3.88	2.65	2.84	17.36	2.56	2.42	2.49											0	1.86	0	1.86	29.74	24.93	45.33	22.5	53.4	24.1	19.4	0.68	67	0.85	7.68	2.65	2.84	64	1	1	0	0	1	0	0	23
46755337	1	Proximal LAD	0	4.31	1	1	4.69	3.38	2.85	7.93	3.45	3.01	3.23	0	0	0	2.18	0	1.66	0	0	2.18	3.84					34.37	26.94	38.69	31.1	36.1	25.1	33.8	0.87	57	1.49	27.97	3.38	2.85	57	0	2	0	0	0	0	0	22.5
46772628	3	Proximal RCA	0	3.52	1	1	4.94	3.15	3.82	27.74	3.96	3.53	3.745															26.58	24.07	49.35	26.4	49.4	24.2	25.1	0.65	51	1.91	22.95	3.15	3.82	59	1	1	1	1	1	0	0	21.9
46786982	1	Mid LAD	0	3.48	1	0	4.82	3.24	3.48	17.45	3.63	2.83	3.23	0	0	0	2.22	0	0	0	0	2.22	2.22					27.18	26.52	46.3	26.1	41.5	32.4	37.4	0.78	58	1.36	11.02	3.24	3.48	59	1	1	0	1	1	1	0	25.5
46795948	1	Mid LAD	0	3.52	1	0	5.94	4.46	3.37	20.18	3.72	2.87	3.295	0	0	0	0	0	0	0	0	0	0					23.89	37.13	38.99	23.5	37.3	32.2	23.2	0.69	65	1.18	28.64	4.46	3.37	68	1	1	1	0	1	0	0	23.9
46827845	1	Distal LAD	0	3.93	1	0	3.51	3.61	3.24	44.27	2.91	2.63	2.77	2.41	1.63	2.19	0	0	0	4.04	6.23	0	0					29.66	28.94	41.4	30.7	41.3	28	17.9	0.78	46	1.53	12.83	3.61	3.24	73	1	1	1	0	1	1	0	20.7
46851228	1	Mid LAD	0	3.84	1	0	4.77	3.43	2.91	20.47	3.19	2.71	2.95	2.36	0	1.5	1.74	0	1.82	2.36	3.86	1.74	3.56					31	29.23	39.76	36.5	38	25.4	21.4	0.74	56	1.27	15.67	3.43	2.91	55	1	2	0	0	1	0	0	25.7
46920883	1	Proximal LAD	0	3.12	1	0	5.37	3.45	2.77	41.95	3.17	2.79	2.98	0	0	1.57	1.5	0	0	0	1.57	1.5	1.5					26.42	33.81	39.77	22.1	36.8	41.1	29.4	0.78	55	1.26	42.45	3.45	2.77	72	0	2	1	0	1	0	0	22.7
47004753	1	Proximal LAD	0	4.15	1	1	4.63	2.42	3.37	16.54	3.62	3.46	3.54	0	0	0	2.14	0	0	0	0	2.14	2.14					35.28	16.06	48.66	27.6	35.6	5.4	34.3	0.72	70	1.14	22.31	2.42	3.37	62	1	1	0	0	1	0	0	27.2
47066775	3	Proximal RCA	0	4.29	0	0	5.48	3.83	3.34	39.11	4.79	4.26	4.525															30.7	28.85	40.45	3.6	48.7	47.7	3.6	0.88	55	2.07	34.77	3.83	3.34	54	1	1	0	0	1	1	0	25.3
47069899	1	Proximal LAD	0	3.33	1	1	4.68	3.21	3.46	16.93	3.81	3.34	3.575	0	0	2.26	2.32	0	1.63	0	2.26	2.32	3.95					26.31	26.99	46.7	17.7	42.5	35.2	34	0.83	63	1.41	15.02	3.21	3.46	65	1	1	0	0	1	0	0	24.5
47127601	1	Proximal LAD	0	4.02	1	1	4.75	2.86	2.89	3.89	3.32	3.13	3.225	0	0	0	2.38	0	1.52	0	0	2.38	3.9					34.64	23.01	42.36	40	39.5	8.4	39	0.74	53	1.56	9.04	2.86	2.89	60	1	1	0	1	1	0	0	22.7
47454606	1	Mid LAD	0	4.09	1	0	4.91	3.96	3.28	18.96	3.60	2.91	3.255	2.56	0	1.55	1.55	0	0	2.56	4.11	1.55	1.55					29.28	31.01	39.71	23.1	31.7	45.2	27.4	0.77	69	1.05	19.64	3.96	3.28	57	1	1	1	0	1	1	0	22.8
47546714	1	Mid LAD	0	3.74	1	0	4.61	3.35	3.92	23.47	3.99	3.44	3.715	0	0	0	2.49	0	1.5	0	0	2.49	3.99					27.02	24.63	48.35	17.7	51.7	30.6	48.6	0.53	72	1.04	20.15	3.35	3.92	38	1	2	0	0	1	1	0	21.7
47567355	1	Proximal LAD	0	2.9	1	0	4.78	3.5	2.58	15.95	3.15	2.70	2.925	0	0	0	2	0	2.03	0	0	2	4.03					25.24	36.68	38.08	29.6	27.2	34.4	24.8	0.70	55	1.36	20.83	3.5	2.58	71	1	1	1	1	1	0	0	24.3
47570849	1	Proximal LAD	0	3.76	1	1	4.05	2.91	2.95	32.73	3.19	2.67	2.93	0	0	0	2.11	0	0	0	0	2.11	2.11					32.45	24.38	43.17	29.6	33.4	31.7	30.9	0.87	71	0.78	30.74	2.91	2.95	61	1	1	0	1	1	0	0	24
47579790	1	Proximal LAD	0	2.06	1	0	4.58	3.51	3.03	7.76	3.79	3.27	3.53	0	0	0	1.79	0	1.9	0	0	1.79	3.69					16.39	39.27	44.34	9.4	49.3	41.4	48.7	0.77	47	1.96	22.05	3.51	3.03	61	1	1	0	0	1	1	0	27.7
47597318	1	Mid LAD	0	3.21	1	0	4.95	2.96	3.05	33.24	3.32	3.25	3.285	2.01	0	0	2.24	0	1.88	2.01	2.01	2.24	4.12					27.92	26.99	45.09	24.8	46.3	28.9	36.9	0.58	65	1.17	10.36	2.96	3.05	63	1	1	0	1	1	0	0	25.7
47610134	1	Proximal LAD	0	4.02	0	1	5.11	3.82	3.49	2.39	3.82	3.69	3.755	0	0	0	2.59	0	1.62	0	0	2.59	4.21					28.63	29.27	42.11	23.5	45.5	27.3	29.2	0.70	71	1.18	5.88	3.82	3.49	43	1	2	0	0	0	0	0	26.9
47626557	1	Proximal LAD	0	2.78	1	0	4.34	3.3	2.98	11.23	3.52	2.78	3.15	0	0	0	1.64	1.92	1.57	0	0	3.56	5.13					23.54	33.08	43.38	15.7	44.7	39.7	44.5	0.85	43	1.93	17.47	3.3	2.98	66	1	1	1	1	1	0	0	25.5
47842809	1	Proximal LAD	0	3.57	1	0	5.19	3.5	3.26	17.22	3.58	3.03	3.305	2.44	0	0	0	0	2.68	2.44	2.44	0	2.68					27.65	29.5	42.85	18.5	52.8	28.7	52.8	0.56	58	1.57	20.45	3.5	3.26	47	1	1	0	0	0	0	0	24.2
47868971	2	Distal LCX	0	3.25	1	0	4.55	3.37	3.32	28.64	3.35	2.64	2.995											0	2.97	0	2.97	25.67	29.53	44.8	22.7	44.2	33	27.9	0.68	65	1.07	10.22	3.37	3.32	59	1	2	0	0	1	1	0	29.5
47903540	1	Proximal LAD	0	2.73	1	1	4.54	3.35	2.7	22.56	2.94	2.76	2.85	2.03	0	0	1.73	0	1.56	2.03	2.03	1.73	3.29					23.97	35.52	40.51	23.5	38.9	27.5	26.3	0.60	56	1.27	35.19	3.35	2.7	63	1	1	0	1	0	0	0	21
48014816	2	Proximal LCX	0	3.24	1	0	4.91	2.58	3.54	27.82	2.96	2.75	2.855											0	0	0	0	27.71	20.6	51.7	49.3	49.5	1.2	1.2	0.96	60	1.16	16.44	2.58	3.54	48	1	1	0	0	1	1	0	25.1
48021263	1	Mid LAD	0	2.56	1	0	5.91	3.12	3.34	28.2	3.38	3.15	3.265	2.46	0	1.64	0	0	0	2.46	4.1	0	0					21.09	30.5	48.41	3.4	48.1	47.7	28.4	0.82	57	1.44	12.66	3.12	3.34	63	1	1	1	1	1	1	1	20.3
48042176	3	Proximal RCA	0	3.27	1	0	5.16	2.82	4.07	46.76	3.61	3.26	3.435															25.13	20.87	54	24.8	45.7	29.5	19.1	0.85	40	2.07	13.46	2.82	4.07	46	1	1	1	1	1	1	0	36.79
48042176	1	Proximal LAD	0	3.27	1	0	5.16	2.82	4.07	10.43	3.71	3.49	3.6	0	0	0	2.2	1.64	2.13	0	0	3.84	5.97					25.13	20.87	54	24.8	45.7	29.5	40.7	0.71	35	2.36	9.67	2.82	4.07	46	1	1	1	1	1	1	0	36.79
48101392	1	Proximal LAD	0	3.56	1	0	3.81	2.15	2.5	4.73	3.31	2.95	3.13	0	0	0	1.56	1.54	2.13	0	0	3.1	5.23					36.99	18.66	44.35	38.4	47.9	13.6	47.9	0.92	43	1.81	6.87	2.15	2.5	59	1	1	0	0	0	0	0	24.5
48129453	1	Proximal LAD	0	3.48	1	1	3.56	2.31	2.45	31.24	2.71	2.57	2.64	1.98	0	1.7	1.92	0	1.58	1.98	3.68	1.92	3.5					35.79	21.26	42.95	33.3	37.3	29.4	37.1	0.70	57	1.13	16.28	2.31	2.45	70	1	1	1	1	1	0	0	27.4
48148315	1	Proximal LAD	0	3.13	1	0	5.31	2.31	4.29	11.36	3.54	2.98	3.26	2.28	0	0	2.12	0	0	2.28	2.28	2.12	2.12					25.11	15.21	59.68	32.2	39.3	28.4	38.9	0.63	79	0.71	9.50	2.31	4.29	82	1	1	0	0	1	0	0	20.8
48180009	1	Mid LAD	0	4.11	1	0	4.27	2.45	3.91	34.69	3.50	2.76	3.13	2.41	0	0	2.17	0	1.65	2.41	2.41	2.17	3.82					32.63	14.73	52.64	39.2	52.9	7.8	39.4	0.85	58	1.35	15.77	2.45	3.91	78	1	3	1	0	0	0	0	29.7
48200910	1	Proximal LAD	0	3.72	1	1	4.44	3.18	3.83	18.76	3.78	3.40	3.59	1.95	0	0	1.89	2.03	2.25	1.95	1.95	3.92	6.17					27.76	23.52	48.72	24.9	34.2	14.2	30.6	0.72	43	2.06	10.74	3.18	3.83	71	1	2	1	1	1	0	1	21
48267216	3	Proximal RCA	0	4.04	1	0	3.81	2.91	3.19	23.08	4.11	4.04	4.075															33.25	22.2	44.55	34.1	47.1	18.8	34.1	0.66	67	1.37	10.47	2.91	3.19	59	1	1	1	0	0	0	0	24.1
48283775	1	Proximal LAD	1	2.23	1	0	5.22	3.57	3.32	32.03	3.74	2.55	3.145	0	0	0	1.84	0	1.83	0	0	1.84	3.67					16.92	36.91	46.16	10.9	44.8	44.3	33.9	0.61	66	1.09	31.43	3.57	3.32	52	0	1	0	0	0	1	0	20.2
48335986	1	Proximal LAD	0	3.67	1	0	4.46	2.4	2.44	16.31	3.25	2.60	2.925	2.04	0	0	1.63	0	1.69	2.04	2.04	1.63	3.32					36.74	21.5	41.77	36.2	43	13.5	42.7	0.64	65	1.11	34.95	2.4	2.44	67	1	1	1	0	0	0	0	25.2
48384306	1	Proximal LAD	0	3.61	1	0	4.37	2.84	3.01	17.77	3.26	3.14	3.2	1.79	0	0	1.99	0	1.84	1.79	1.79	1.99	3.83					31.47	24.06	44.47	23.5	45.5	30.1	42.1	0.77	49	1.63	12.68	2.84	3.01	65	1	1	1	0	1	0	0	26.7
48408529	1	Proximal LAD	0	3.65	1	1	4.95	2.77	2.9	4.46	3.45	2.87	3.16	0	0	0	2	0	0	0	0	2	2					32.53	23.64	43.83	35.3	32.8	17.6	32.7	0.65	53	1.57	9.40	2.77	2.9	56	1	1	0	1	1	0	0	24.5
48482161	1	Mid LAD	0	3.68	1	0	4.53	2.13	4.26	22.69	3.66	3.04	3.35	2.19	0	0	1.57	0	1.66	2.19	2.19	1.57	3.23					29.75	11.56	58.68	37	60.8	2.3	33.8	0.85	64	1.30	36.81	2.13	4.26	71	1	1	0	0	0	1	0	23.1
48582953	1	Proximal LAD	0	2.38	0	0	3.57	2.82	2.89	9.86	3.01	2.68	2.845	0	0	0	2.02	0	1.54	0	0	2.02	3.56					22.19	30.87	46.93	35.1	33.6	31.2	32.8	0.72	57	1.22	9.05	2.82	2.89	55	0	1	0	0	0	0	0	28.6
48608367	1	Proximal LAD	0	3.87	1	0	5.52	3.97	4.26	18.58	4.05	3.34	3.695	0	0	0	2.58	0	1.56	0	0	2.58	4.14					24.91	27.99	47.1	34.6	34.2	31.3	32.6	0.74	70	1.13	14.77	3.97	4.26	64	1	2	0	0	0	0	0	25.2
48741079	1	Mid LAD	0	3.35	1	1	4.07	1.89	2.3	16.4	2.60	2.30	2.45	1.86	0	1.65	0	0	0	1.86	3.51	0	0					38.12	17.08	44.8	44.6	36.2	19.1	20.6	0.62	53	1.19	14.83	1.89	2.3	62	1	1	1	0	0	0	0	24.4
48766636	1	Mid LAD	0	2.96	1	0	4.16	2.79	2.55	63.51	2.45	2.18	2.315	1.94	0	0	0	0	0	1.94	1.94	0	0					28.82	29.12	42.06	28.1	47.9	24.1	31.2	0.81	40	1.41	11.26	2.79	2.55	77	0	1	1	1	0	0	0	22.5
48890476	1	Proximal LAD	1	2.52	1	1	6.24	4.21	2.93	19.3	3.30	2.61	2.955	0	0	0	1.82	0	0	0	0	1.82	1.82					18.66	43.17	38.18	6.4	40.2	48.1	39.9	0.54	77	0.75	38.57	4.21	2.93	53	1	1	0	0	0	0	0	28.9
48900537	1	Mid LAD	0	3.33	0	0	3.59	3.23	2.42	36.91	2.45	2.10	2.275	1.78	0	1.51	0	0	0	1.78	3.29	0	0					30.32	32.44	37.24	24.6	39.1	35.2	14.1	0.69	47	1.26	6.48	3.23	2.42	63	0	1	1	0	1	0	0	28.3
48939713	3	Mid RCA	0	3.77	1	0	4.26	3.4	2.41	39.76	3.35	3.29	3.32															32.73	31.77	35.5	30.4	37.5	32.1	29.1	0.88	66	1.19	9.72	3.4	2.41	60	1	1	1	0	1	0	0	25.2
48939713	1	Proximal LAD	0	3.77	1	0	4.26	3.4	2.41	7.4	3.64	3.16	3.4	2.02	0	0	2.02	0	0	2.02	2.02	2.02	2.02					32.73	31.77	35.5	30.4	37.5	32.1	37.2	0.75	53	1.63	29.02	3.4	2.41	60	1	1	1	0	1	0	0	25.2
48983594	1	Mid LAD	0	3.63	0	1	4.75	3.18	3.3	18	3.04	2.34	2.69	2.05	0	0	0	0	1.69	2.05	2.05	0	1.69					29.08	26.08	44.85	38.4	30.7	29.9	30.1	0.72	48	1.56	15.25	3.18	3.3	62	1	2	0	0	1	1	0	23.2
49010499	1	Proximal LAD	0	3.21	1	0	3.3	2.88	2.64	1.14	2.81	2.70	2.755	0	0	0	1.5	1.52	0	0	0	3.02	3.02					29.99	28.24	41.76	29.4	47.6	22.5	47.1	0.69	69	0.93	9.35	2.88	2.64	48	1	1	1	0	1	0	0	23.3
49014592	3	Mid RCA	0	4.05	1	1	5.51	4.19	4.78	56.38	4.06	3.77	3.915															23.98	27.1	48.91	30.2	41.4	22.6	27	0.90	58	1.68	14.67	4.19	4.78	48	1	3	0	0	0	1	0	27.1
49029260	1	Mid LAD	0	3.67	1	0	3.82	2.87	3.41	33.25	3.04	2.34	2.69	0	0	1.83	2.7	1.56	0	0	1.83	4.26	4.26					30.11	22.4	47.48	46.6	47.2	6.3	32.6	0.65	54	1.30	11.74	2.87	3.41	56	1	2	0	0	0	0	0	23.5
49069167	1	Proximal LAD	0	4.54	1	0	4.86	3.52	3.29	5.46	3.57	3.39	3.48	1.74	0	0	1.95	1.97	1.54	1.74	1.74	3.92	5.46					33.42	25.46	41.12	30.2	42.3	27.5	40.9	0.69	57	1.52	12.20	3.52	3.29	33	1	1	1	0	0	0	0	27.5
49086528	1	Proximal LAD	0	3.18	1	1	4.37	2.73	3.36	4.52	3.60	3.16	3.38	0	0	0	2.35	0	0	0	0	2.35	2.35					27.38	23.25	49.37	39.9	39.5	15.1	37.9	0.87	54	1.56	11.57	2.73	3.36	51	1	1	1	0	0	0	0	27.7
49380509	1	Proximal LAD	0	3.57	1	1	5.33	3.21	2.17	4.07	3.04	2.94	2.99	0	0	0	2.21	0	1.55	0	0	2.21	3.76					33.3	32.3	34.4	13.4	43	38.7	43	0.72	41	1.78	9.99	3.21	2.17	62	1	2	1	0	0	0	0	22.9
49385333	1	Mid LAD	0	2.73	1	0	5.42	3.44	3.17	44.4	3.26	2.88	3.07	2.51	0	1.64	0	0	0	2.51	4.15	0	0					21.99	33.65	44.35	22.7	42	35.3	27.1	0.84	48	1.64	31.84	3.44	3.17	56	1	1	1	1	1	1	0	22.7
49407428	3	Proximal RCA	0	2.55	0	1	5.14	3.66	2.66	23.1	2.85	2.66	2.755															21.48	39.9	38.62	22.1	30.1	40.4	20	0.77	66	0.94	17.91	3.66	2.66	68	0	1	1	0	1	0	0	30
49462355	1	Proximal LAD	0	3.62	1	0	5.56	3.42	3.82	29.03	2.83	2.61	2.72	1.51	0	0	1.86	0	0	1.51	1.51	1.86	1.86					26.35	26.13	47.52	27.2	37.2	35.7	34	0.74	59	1.15	11.62	3.42	3.82	73	0	1	1	0	1	0	0	31.5
49483972	1	Proximal LAD	0	3.65	1	1	4.78	3.06	2.83	18.94	3.84	3.29	3.565	2.57	0	0	0	0	1.61	2.57	2.57	0	1.61					31.57	26.95	41.47	26	40.3	33.6	26.6	0.43	75	0.90	23.64	3.06	2.83	51	1	3	0	0	0	1	0	21.5
[truncated: 3 more columns]
