# Supplementary material for: Machine learning assessment of myocardial ischemia using angiography: Development and retrospective validation
Source: PLoS Med. 2018 Nov 13;15(11):e1002693. doi: 10.1371/journal.pmed.1002693 (PMC6233920; doi:10.1371/journal.pmed.1002693)
Supplement: S1 Data — (ZIP) [file pmed.1002693.s011.zip › S1_Data/test_external_180907.xlsx]

## Sheet: test_external_180831
타병원	ID	segment	diminutive	D_mRCA	Apex curve	RI presence	sp_D_LM	sp_D_pLCX	sp_D_pLAD	distance_os_MLD	prox_MLD	disal_MLD	aver_MLD	diam_D1	diam_D2	diam_S1	diam_D3	diam_D4	diam_S2	Sum_D1+D2	Sum_D1+D2+S1	Sum_D3+D4	Sum_D3+D4+S2	diam_SB1	diam_SB2	diam_SB3	Sum_SB2+SB3	calc_sp_RCA	calc_sp_LCX	calc_sp_LAD	%DS	MLD	lesion_L	age	gender	FFR
1	11731519	Proximal RCA	0	2.84	1	1	4.82	2.76	3.04	12.22	3.45	2.9	3.18							0	0	0	0				0	25.86	26.77	47.37	54.8	1.45	14.91	74	1	0
1	11464938	Proximal LAD	0	3.09	1	0	4.65	2.89	3.45	7.95	3.36	2.91	3.14	0	0	0	1.59	1.68	0	0	0	3.27	3.27				0	25.75	24.94	49.31	50	1.75	11.12	61	1	0
1	11797292	Mid RCA	0	3.4	1	1	5.56	3.11	2.56	28.76	3.72	3.4	3.56							0	0	0	0				0	30.75	30.07	39.17	41	2.31	14.08	73	1	0
1	11623252	Distal LCX	0	4.57	0	0	3.11	2.89	3.18	30.25	2.51	2.27	2.39							0	0	0	0	2.46	0	0	0	36.55	20.03	43.42	42	1.4	9.46	60	1	0
1	11729886	Proximal RCA	0	2.68	1	1	3.71	3.07	3.55	18.27	3.35	3.34	3.35							0	0	0	0				0	21.56	28.27	50.17	37	2.14	8.82	50	1	0
1	10963035	Proximal LAD	0	2.62	1	0	5.55	2.98	3.72	14.28	3.39	2.81	3.1	1.55	0	0	1.62	0	0	1.55	1.55	1.62	1.62				0	20.81	26.81	52.38	39	1.92	7.05	59	1	0
1	11775008	Mid RCA	0	3.41	1	1	4.31	2.78	3.44	47.7	3.43	3.05	3.24							0	0	0	0				0	28.55	22.44	49.01	45	1.82	19.03	50	1	0
1	11461646	Mid RCA	0	3.82	1	0	3.64	2.24	3.12	40.8	3.82	3.75	3.79							0	0	0	0				0	35.13	16.14	48.73	48	1.99	10.88	63	1	0
1	10583147	Proximal LCX	1	2.41	1	0	3.97	3.83	3.38	10.8	3.82	3.59	3.71							0	0	0	0	0	2.17	2.35	4.52	17.56	37.86	44.58	44	2.1	4.01	58	1	0
1	11748434	Distal LCX	0	3.32	1	0	4.21	2.55	2.95	23.65	2.71	2.4	2.56							0	0	0	0	2.21	2.16	0	2.16	30.92	22.5	46.59	56	1.19	11.15	56	1	0
1	11183418	Proximal LAD	1	2.04	1	0	4.67	3.91	2.87	12.45	2.9	2.87	2.89	2.39	0	1.97	1.61	0	0	2.39	4.36	1.61	1.61				0	15.52	44.22	40.26	49	1.64	9.19	59	1	0
1	11680223	Mid LAD	0	3.37	1	0	3.78	2.28	3.01	19.99	3.09	2.63	2.86	2.11	0	0	0	0	1.55	2.11	2.11	0	1.55				0	32.27	18.86	48.88	41	1.76	21.2	81	1	0
1	11416994	Proximal LAD	0	4.36	1	0	4.93	3.43	2.7	2.64	2.96	2.85	2.91	2.69	0	0	0	0	1.59	2.69	2.69	0	1.59				0	35.08	27.83	37.09	41	2.11	8.82	47	1	0
1	11671847	Proximal LAD	0	3.63	1	0	4.68	3.08	3.03	27.56	2.93	2.74	2.84	1.68	0	0	0	0	1.63	1.68	1.68	0	1.63				0	30.52	26.32	43.16	42	1.75	18.48	70	1	0
1	11320258	Mid RCA	0	3.89	1	0	4.65	3.15	3.98	56.05	4.87	4.18	4.53							0	0	0	0				0	28.43	22.04	49.53	41	2.52	48.35	58	1	0
1	11843741	Mid RCA	0	3.44	1	0	5.17	3.7	3.92	33.88	3.44	3.04	3.24							0	0	0	0				0	23.98	28.9	47.12	44	1.81	6.33	53	1	0
1	10771500	Mid LAD	0	3.51	1	0	4.11	2.73	3.34	39.16	2.45	2.14	2.3	2.13	1.81	1.72	0	0	0	3.94	5.66	0	0				0	29.85	21.91	48.23	49	1.15	20.63	71	1	0
1	10655371	Distal LCX	0	4.28	1	0	5.71	3.71	3.65	42.83	3.06	2.54	2.8							0	0	0	0	2.22	2.01	1.59	3.6	29.99	26.67	43.34	40	1.73	9.31	64	1	0
1	11858459	Proximal LAD	0	3.14	1	1	3.87	2.29	2.98	27.41	3.23	2.83	3.03	2.19	0	1.62	0	0	0	2.19	3.81	0	0				0	30.59	20.13	49.28	47	1.56	6.83	69	1	1
1	11082477	1st OM	1	2.27	1	0	6.09	4.71	4.21	24.54	3.48	2.86	3.17							0	0	0	0	3.53	0	0	0	12.5	41.07	46.43	48	1.84	9.38	72	1	0
1	11866370	Mid RCA	0	3.31	1	0	3.64	2.38	2.29	53.25	3.1	3.08	3.09							0	0	0	0				0	34.99	23.78	41.23	44	1.74	11.06	59	0	0
1	11864829	Mid LAD	0	3.66	1	1	5.64	3.97	3.94	63.74	3.12	2.71	2.92	2.73	0	1.67	0	0	0	2.73	4.4	0	0				0	24.54	30.11	45.35	43	1.64	12.19	48	1	0
1	11460896	Proximal RCA	0	3.97	1	1	4.82	3.19	3.62	23.75	4.11	3.93	4.02							0	0	0	0				0	30.05	23.45	46.49	43	2.32	15	48	0	0
1	11709114	Proximal LAD	0	3.38	1	0	4.65	3.24	3.58	15.6	3.77	3.06	3.42	2.15	0	0	2.31	0	0	2.15	2.15	2.31	2.31				0	26.14	26.52	47.34	55	1.48	18.22	57	1	0
1	11126359	Proximal RCA	0	3.27	0	1	4.07	3.14	3.21	20.7	3.62	3.39	3.51							0	0	0	0				0	27.05	27.75	45.2	47	1.9	27.62	67	0	0
1	10887298	Mid LAD	0	4.33	1	0	4.81	4.05	3.81	23.41	3.4	2.89	3.15	1.98	2.01	0	1.69	0	1.82	3.99	3.99	1.69	3.51				0	28.67	28.57	42.76	45	1.8	8.46	43	1	0
1	11894296	Proximal LAD	0	3.93	1	1	4.28	3.15	2.99	2.85	3.74	3.19	3.47	0	0	0	2.17	1.51	0	0	0	3.68	3.68				0	32.39	25.83	41.78	49	1.83	6.32	47	1	0
1	10359137	Distal LCX	0	2.64	1	0	4.24	3.28	3.43	42.47	2.76	2.39	2.58							0	0	0	0	1.65	1.58	0	1.58	20.94	31.19	47.87	44	1.41	8.93	66	0	0
1	10111166	Proximal LAD	0	2.88	1	1	5.02	3.34	3.46	13.42	3.35	2.63	2.99	2.64	0	0	1.62	0	0	2.64	2.64	1.62	1.62				0	22.55	30.38	47.08	46	1.81	17.07	45	0	0
1	10804021	Proximal LAD	0	3.69	1	1	3.93	2.63	3.09	9.35	3.01	2.6	2.81	2.21	0	0	0	0	0	2.21	2.21	0	0				0	32.59	21.14	46.27	55	1.35	4.43	54	1	0
1	10030374	Mid LAD	0	2.44	1	1	4.23	3.38	3.73	41.27	2.7	2.14	2.42	1.67	0	0	0	0	0	1.67	1.67	0	0				0	18.09	31.63	50.28	56.1	1.2	9.61	69	1	0
1	11897888	Mid LAD	0	3.05	1	1	3.54	2.49	2.71	40.86	2.45	2.18	2.32	1.64	1.7	1.52	0	0	0	3.34	4.86	0	0				0	30.2	24.29	45.51	39	1.37	10.71	63	1	0
1	10948890	Distal LCX	0	3.7	1	0	4.56	3.53	3.45	44.9	3.24	2.69	2.97							0	0	0	0	2.48	0	0	0	27.74	28.33	43.93	46	1.51	13.78	41	1	0
1	10433204	Distal LCX	0	3.27	0	0	3.11	2.53	2.02	23.36	2.85	2.27	2.56							0	0	0	0	2.47	1.5	0	1.5	35.35	27.35	37.31	54.8	1.21	9.18	68	0	0
1	10128898	Mid LAD	0	4.08	1	0	5.42	3.12	4.14	29.8	4.04	3.12	3.58	3.23	3.07	0	0	0	1.62	6.3	6.3	0	1.62				0	29.15	20.53	50.32	55	1.75	21.71	38	1	0
1	11927342	Proximal LAD	0	3.62	1	1	5.02	4.01	3.31	9.6	3.94	3.43	3.69	0	0	0	1.92	1.94	1.63	0	0	3.86	5.49				0	26.09	33.41	40.51	56	1.7	25.81	67	1	0
1	11930593	Mid LAD	0	4.41	0	1	4.51	3.52	2.51	22.51	2.87	2.68	2.78	0	0	1.5	1.82	2.13	0	0	1.5	3.95	3.95				0	35.8	29.27	34.94	41	1.71	14.92	64	1	0
1	11170663	Proximal LAD	1	2.21	1	1	5.24	4.38	3.8	11.87	3.69	3.18	3.44	0	0	1.67	2.5	0	0	0	1.67	2.5	2.5				0	13.55	41.16	45.29	44	1.96	12.97	77	1	0
1	11131482	Mid RCA	0	3.47	1	0	3.6	1.87	2.51	52.47	3.47	3.34	3.41							0	0	0	0				0	37.88	15.32	46.8	52	1.68	26.59	61	0	0
1	11938545	Proximal LAD	1	2.88	1	0	4.45	3.87	3.28	3.43	3.62	3.08	3.35	0	0	0	2.12	1.88	0	0	0	4	4				0	21.45	36.13	42.43	43	1.85	5.49	70	0	0
1	11396524	Mid RCA	0	3.25	1	1	4.59	2.82	3.37	37.77	3.25	3.02	3.14							0	0	0	0				0	27.51	23.85	48.64	56.3	1.41	9.18	55	1	0
1	11941317	Mid LAD	0	3.06	1	1	4.52	3.97	3.78	48.1	2.91	2.63	2.77	1.7	1.74	1.84	0	0	0	3.44	5.28	0	0				0	21.01	33.51	45.48	32	1.94	7.72	68	1	0
1	11385301	Mid RCA	0	3.4	0	0	4.75	3.05	3.59	37.01	4.26	3.57	3.92							0	0	0	0				0	26.91	24.56	48.53	49	1.97	19.11	67	1	0
1	10423300	Distal LCX	0	2.91	1	0	4.53	3.47	3.24	34.66	3.55	3.28	3.42							0	0	0	0	2.87	0	0	0	23.07	32.58	44.34	45	1.94	8.62	57	1	0
1	10376446	Proximal LAD	0	3.44	1	1	4.31	2.28	3.24	16.2	2.76	2.62	2.69	0	0	1.74	0	0	0	0	1.74	0	0				0	31.71	17.61	50.67	37	1.7	13.63	61	0	0
1	11933288	Mid RCA	0	3.38	1	0	5.06	3.87	3.2	48.12	3.38	3.27	3.33							0	0	0	0				0	25.3	33.94	40.76	43	1.96	6.69	54	1	0
1	10975935	Mid RCA	0	4.16	0	0	4.29	2.97	2.73	55.22	4.16	4.12	4.14							0	0	0	0				0	35.74	24.2	40.05	36	2.64	9.68	48	1	0
1	10121890	Proximal LAD	0	3.22	0	1	5.18	4.12	3.37	23.57	3.24	2.67	2.96	1.56	1.62	0	0	0	0	3.18	3.18	0	0				0	22.88	35.96	41.16	34	2.02	10.59	59	0	0
1	11721014	Mid LAD	0	3.13	1	1	4.4	3.68	3.01	21.81	2.94	2.7	2.82	2.12	0	0	0	0	1.76	2.12	2.12	0	1.76				0	24.8	34.56	40.64	31	1.93	6.36	56	0	0
1	11971144	Proximal LAD	0	3.85	0	0	3.98	3.02	3.31	27.17	3.85	2.97	3.41	1.59	0	0	2.57	0	1.72	1.59	1.59	2.57	4.29				0	31.11	23.56	45.33	40	1.94	16.49	48	1	0
1	11131157	Proximal LAD	0	3.24	1	0	5.29	2.99	3.71	18.81	3.88	3.48	3.68	2.45	0	0	1.56	0	1.77	2.45	2.45	1.56	3.33				0	25.56	24.14	50.29	37	2.27	9.81	67	0	0
1	10308258	Distal LCX	0	2.73	1	1	5.59	4.01	3.4	40.22	3.45	3.2	3.33							0	0	0	0	2.72	2.29	0	2.29	19.55	37.48	42.97	44	1.89	6.95	66	1	0
1	10194152	Proximal LAD	0	3.41	1	0	3.97	3.25	3.02	14.43	3.37	2.73	3.05	0	0	1.55	1.71	1.74	0	0	1.55	3.45	3.45				0	28.36	29.07	42.58	39	1.94	9.79	63	0	0
1	11976436	Mid LAD	0	4.11	1	1	3.84	2.79	3.03	18.81	2.98	2.57	2.78	2.49	0	0	0	0	1.5	2.49	2.49	0	1.5				0	34.89	21.35	43.76	55.4	1.32	9.47	65	0	0
1	10652253	Distal RCA	0	4.43	0	0	3.81	3.43	3.44	72.29	4.14	4.06	4.1							0	0	0	0				0	32.57	24.53	42.9	45	2.39	17.87	57	1	0
1	10618591	Proximal RCA	0	2.91	1	1	4.77	2.93	3.32	21.29	3.06	2.89	2.98							0	0	0	0				0	24.69	26.83	48.48	52	1.49	20	59	0	1
1	10723755	Mid LAD	0	3.09	1	0	4.35	3.03	3.64	34.62	3.08	3.01	3.05	1.63	2.1	0	2.02	0	0	3.73	3.73	2.02	2.02				0	24.57	25.5	49.93	48	1.56	4.61	56	0	1
1	10770284	Mid LAD	0	3.17	1	0	5.14	3.34	3.37	41.78	3.74	2.64	3.19	1.65	1.9	2.12	0	0	0	3.55	5.67	0	0				0	25.02	29.39	45.59	60	1.28	40.11	48	1	1
1	10787738	Proximal LAD	0	4.02	1	1	5.05	3.59	2.51	12.15	3.34	3.1	3.22	2.45	0	0	0	0	1.78	2.45	2.45	0	1.78				0	33.13	31.74	35.13	61	1.26	7.45	67	0	1
1	11000312	Mid LAD	0	3.23	1	0	3.08	3.13	2.29	33.06	2.43	2.4	2.42	2.07	0	0	1.51	0	0	2.07	2.07	1.51	1.51				0	30.6	32.74	36.66	58	1.07	9.6	66	1	1
1	11314895	Mid LAD	0	3.81	1	0	3.96	2.57	3.29	46.67	3.17	2.16	2.67	2.2	0	1.79	0	0	0	2.2	3.99	0	0				0	32.78	19.21	48.01	57	1.11	35.13	63	0	1
1	11697097	Proximal LAD	0	3.51	1	0	4.26	3.08	2.74	24.23	2.81	2.36	2.59	1.93	0	0	0	0	0	1.93	1.93	0	0				0	30.9	28.27	40.83	48	1.33	13.19	65	0	1
1	11781016	Mid RCA	0	3.75	1	1	4.74	2.78	4.05	41.19	5.28	3.46	4.37							0	0	0	0				0	28.59	18.78	52.63	49.5	2.05	31.02	57	1	1
1	11812308	Mid LAD	0	3.1	1	0	4.12	3.15	3.61	38.97	3.11	2.06	2.59	2.38	0	0	0	0	0	2.38	2.38	0	0				0	24.34	26.77	48.89	62	0.99	11.73	60	0	1
2	205844O	Mid LAD	0	3.77	1	0	4.32	3.58	3.28	43.75	3.03	2.32	2.68	0	0	1.64	0	0	0	0	1.64	0	0				0	28.61	29.21	42.18	55	1.16	35.2	50	1	1
2	176824O	Proximal LAD	1	2.68	1	0	5.05	3.75	2.73	6.73	3.38	2.72	3.05	0	0	0	2.73	2.04	1.67	0	0	4.77	6.44				0	22.02	39.44	38.53	50	1.65	8.78	56	1	1
2	206372O	Mid LAD	0	3.55	1	0	4.93	3.98	3.82	33.67	3.03	2.68	2.86	1.94	2.31	1.84	1.54	0	0	4.25	6.09	1.54	1.54				0	24.17	31.17	44.67	53	1.37	20.4	56	1	1
2	206521O	Proximal LAD	0	2.76	1	0	5.61	3.31	2.54	11.24	2.89	2.59	2.74	0	0	0	1.95	0	1.69	0	0	1.95	3.64				0	24.99	35.93	39.08	45	1.43	7.73	57	1	1
2	167307O	Proximal LAD	0	3.62	1	0	5.64	3.51	4.02	22.38	3.19	2.82	3.01	1.94	0	1.67	2.05	1.56	1.69	1.94	3.61	3.61	5.3				0	25.43	26.12	48.46	57	1.35	11.91	55	1	1
2	199006O	Mid LAD	1	2.8	1	0	6.72	4.02	4.94	22.81	4.18	3.54	3.86	0	0	0	3.01	0	2.74	0	0	3.01	5.75				0	16.24	29.92	53.83	52	1.88	16.71	49	1	1
2	058889O	Proximal LAD	0	4.33	1	1	4.78	2.82	3.41	18.77	3.13	3.01	3.07	0	0	0	2.38	0	1.72	0	0	2.38	4.1				0	34.49	19.39	46.13	64	1.13	14.73	57	1	1
2	066814O	Mid LAD	0	2.99	1	0	3.61	2.73	2.85	36.68	2.61	1.92	2.27	1.51	1.68	1.62	2.01	0	0	3.19	4.81	2.01	2.01				0	28	26.64	45.36	53	1.19	11.73	53	1	1
2	000964O	Proximal LCX	0	2.6	1	0	4.31	2.27	3.2	1.23	3.35	3.12	3.24							0	0	0	0	0	1.94	0	1.94	25.16	21.39	53.44	64	1.18	3.31	71	0	1
2	065754O	Distal LCX	1	2.59	1	0	4.59	4.27	3.72	52.82	3.79	2.65	3.22							0	0	0	0	3.27	1.68	0	1.68	16.95	38.63	44.42	59	1.22	17.63	57	1	1
2	205721O	Mid LAD	0	2.57	0	1	3.5	2.09	1.97	46.61	2.28	1.73	2.01	1.92	1.81	1.74	0	0	0	3.73	5.47	0	0				0	32.11	26.18	41.72	63	0.72	34.58	65	1	1
2	213722O	Mid LAD	0	2.57	1	0	4.49	2.61	2.44	40.67	2.86	2.46	2.66	1.86	0	1.95	0	0	1.5	1.86	3.81	0	1.5				0	26.76	30.02	43.21	59	1.14	24.46	76	1	1
2	213722O	Proximal LCX	0	2.57	1	0	4.49	2.61	2.44	27.45	2.69	2.31	2.5							0	0	0	0	1.63	1.81	2.5	4.31	26.76	30.02	43.21	59	1.05	9.29	76	1	1
2	719982O	Proximal LAD	0	3.81	1	0	4.51	3.26	3.07	13.82	3.44	3.25	3.35	2.26	0	0	1.76	1.97	2.03	2.26	2.26	3.73	5.76				0	30.85	27.06	42.09	49	1.75	9.4	52	1	1
2	025995O	Mid LAD	1	2.83	1	1	3.8	3.46	3.24	45.16	3.06	2.71	2.89	0	0	2.41	1.72	1.97	0	0	2.41	3.69	3.69				0	22.49	32.92	44.6	63	1.1	32.02	48	1	1
