# Supplementary material for: Machine learning assessment of myocardial ischemia using angiography: Development and retrospective validation
Source: PLoS Med. 2018 Nov 13;15(11):e1002693. doi: 10.1371/journal.pmed.1002693 (PMC6233920; doi:10.1371/journal.pmed.1002693)
Supplement: S1 Data — (ZIP) [file pmed.1002693.s011.zip › S1_Data/test200.csv]

ID	LLR	segment	diminutive	D_mRCA	Apex curve	RI presence	sp_D_LM	sp_D_pLCX	sp_D_pLAD	distance_os_MLD	prox_MLD	disal_MLD	aver_MLD	diam_D1	diam_D2	diam_S1	diam_D3	diam_D4	diam_S2	Sum_D1+D2	Sum_D1+D2+S1	Sum_D3+D4	Sum_D3+D4+S2	diam_SB1	diam_SB2	diam_SB3	Sum_SB2+SB3	calc_sp_RCA	calc_sp_LCX	calc_sp_LAD	CAMS_RCA%	CAMS_LAD%	CAMS_LCX%	measured_sub%	FFR	%DS	MLD	lesion_L	D_pLCX	D_pLAD	age	gender	clinical	HTN	DM	hyperlipidemia	smoking	CRF	BMI
10520400	1	Mid LAD	0	3.38	0	0	4.92	3.82	3.36	46.07	2.58	2.26	2.42	1.69	0	1.52	1.95	0	0	1.69	3.21	1.95	1.95				0	24.94	32.73	42.33					0.73	46	1.25	11.91			67	1	1	1	0	1	0	0	26.6
10573101	2	Distal LCX	0	3.04	1	0	3.87	3.22	3.27	35.77	2.79	2.61	2.7							0	0	0	0	1.72	1.75	0	1.75	24.83	29.37	45.81					0.91	50	1.32	8.45			65	1	0	1	0	1	1	0	24.6
10573101	3	Mid RCA	0	3.04	1	0	3.87	3.22	3.27	38.77	3.06	2.95	3.01							0	0	0	0				0	24.83	29.37	45.81					0.83	62	1.16	12.79			65	1	0	1	0	1	1	0	24.6
10595699	1	Mid LAD	0	4.03	1	1	3.78	2.99	3.38	25.94	3.24	2.73	2.99	2.08	2.23	1.67	0	0	0	4.31	5.98	0	0				0	32.09	22.27	45.64					0.81	49	1.52	14.24			64	1	1	1	0	1	0	0	27.2
11193748	1	Proximal LAD	0	3.15	1	0	4.1	3.14	2.74	18.86	2.66	2.37	2.52	1.57	0	0	0	0	0	1.57	1.57	0	0				0	27.99	30.76	41.25					0.81	60	1.03	15.57			70	0	1	1	0	1	0	0	26.3
11235231	1	Mid LAD	0	4.37	1	0	3.98	2.86	2.86	48.59	2.45	2.28	2.37	2.77	0	0	0	0	0	2.77	2.77	0	0				0	36.93	21.7	41.37					0.88	38	1.55	8.7			58	1	1	1	0	1	0	0	26.8
11297804	3	Proximal RCA	0	4.27	1	0	7.12	6.02	5.51	26.2	4.74	4.29	4.52							0	0	0	0				0	19.65	35.44	44.9					0.77	75	1.13	17.11			41	1	1	1	0	1	1	0	31.4
11353487	1	Proximal LAD	0	3.4	1	0	4.22	2.39	2.9	25.93	3.71	3.33	3.52	2.5	0	0	0	0	0	2.5	2.5	0	0				0	32.49	20.51	47					0.74	61	1.41	34.66			70	1	2	1	1	1	0	0	28.8
11495057	2	Proximal LCX	0	2.86	1	0	3.94	3.6	3.43	6.56	3.47	2.95	3.21							0	0	0	0	0	2.57	1.86	4.43	21.66	33.05	45.29					0.88	53	1.62	5.55			75	1	0	0	0	0	0	0	23.6
11969712	1	Mid LAD	0	2.63	1	1	4.58	3.63	3.78	23.89	3.86	3.17	3.52	2.61	0	0	0	0	1.84	2.61	2.61	0	1.84				0	18.77	32.7	48.52					0.88	48	1.89	8.57			69	1	0	0	0	1	0	0	24.1
11998190	1	Proximal LAD	0	3.32	1	0	4.86	3.47	3.37	2.72	3.34	2.8	3.07	0	0	0	2.11	0	1.71	0	0	2.11	3.82				0	25.65	29.88	44.47					0.76	60	1.32	6.59			85	1	1	1	0	0	1	0	22.4
12166439	1	Mid LAD	0	2.98	1	0	4.38	2.82	2.97	58.49	2.73	2.46	2.6	1.98	0	1.93	0	0	0	1.98	3.91	0	0				0	27.03	27.07	45.9					0.8	33	1.72	21.34			76	1	1	0	0	1	0	0	22.3
12357831	1	Mid LAD	0	3.16	1	0	4.02	3.07	3.06	42.64	3.95	2.29	3.12	1.87	0	1.52	0	0	0	1.87	3.39	0	0				0	27.07	28.32	44.61					0.86	59	1.04	11.18			84	0	0	1	0	1	0	0	21.2
12514812	1	Proximal LAD	0	3.32	1	0	4.65	2.99	3.58	18.91	3.51	2.96	3.24	0	0	0	2.17	1.66	1.86	0	0	3.83	5.69				0	26.6	24.36	49.05					0.81	53	1.64	13.71			64	1	0	1	1	1	1	0	21.5
12692286	1	Proximal LAD	0	3.32	1	0	4.3	3.32	3.39	10.09	3.42	2.98	3.2	2.35	0	0	1.86	0	0	2.35	2.35	1.86	1.86				0	26.1	28.4	45.5					0.81	43	17.47	17.47			64	1	1	1	0	1	1	0	25.54
13008156	2	Proximal LCX	0	3.15	1	0	4.13	2.66	3.11	18.88	3.59	3.31	3.45							0	0	0	0	0	2.91	0	2.91	28.45	23.78	47.77					0.69	46	1.82	7.26			77	0	0	1	0	0	0	0	22
13008156	1	Mid LAD	0	3.15	1	0	4.13	2.66	3.11	21.83	3.03	2.72	2.88	2.11	0	0	0	0	1.72	2.11	2.11	0	1.72				0	28.45	23.78	47.77					0.84	51	1.39	12.58			77	0	0	1	0	0	0	0	22
13008156	3	Proximal RCA	0	3.15	1	0	4.13	2.66	3.11	19.16	3.65	3.38	3.52							0	0	0	0				0	28.45	23.78	47.77					0.89	61	1.4	9.58			77	0	0	1	0	0	0	0	22
13013350	2	Proximal LCX	0	4.5	0	0	4.68	3.1	3.44	20.49	3.05	2.41	2.73							0	0	0	0	0	2.76	0	2.76	34.23	21.32	44.45					0.97	48	1.45	8.26			73	1	1	1	0	0	1	0	21.8
13013350	1	Mid LAD	0	4.5	0	0	4.68	3.1	3.44	40.27	3.53	2.91	3.22	2.11	0	1.94	2.09	0	1.55	2.11	4.05	2.09	3.64				0	34.23	21.32	44.45					0.88	50	1.62	14.14			73	1	1	1	0	0	1	0	21.8
13371917	1	Mid LAD	0	2.74	1	1	3.92	3.55	3.41	31.96	3.2	2.62	2.91	2.42	0	0	0	0	1.55	2.42	2.42	0	1.55				0	20.95	33.33	45.72					0.92	52	1.47	19.09			71	1	1	0	0	0	1	0	26.9
13449199	3	Proximal RCA	0	3.83	0	0	4.53	2.92	3.05	16.23	4.49	3.89	4.19							0	0	0	0				0	32.45	23.74	43.81					0.69	71	1.33	14.91			56	1	0	1	1	1	0	0	22
13477031	2	Proximal LCX	0	3.42	0	0	4.65	2.46	2.29	4.83	3.18	2.62	2.9							0	0	0	0	0	2.34	0	2.34	35.39	24.19	40.42					0.85	51	1.53	3.95			72	0	1	1	0	0	0	0	28.7
13477031	3	Distal RCA	0	3.42	0	0	4.65	2.46	2.29	79.1	3.15	3.08	3.12							0	0	0	0				0	35.39	24.19	40.42					0.84	60	1.32	11.37			72	0	1	1	0	0	0	0	28.7
13553252	1	Proximal LAD	0	2.29	1	1	4.89	3.93	2.73	34.43	2.81	2.65	2.73	0	0	1.98	1.54	0	0	0	1.98	1.54	1.54				0	18.13	43.63	38.24					0.7	43	1.5	30.82			55	1	2	1	0	0	0	0	19.8
13604718	1	Mid LAD	0	3.57	0	1	5.75	4.17	3.91	12.32	3.25	2.7	2.98	2.5	0	0	0	0	0	2.5	2.5	0	0				0	23.49	32.19	44.31					0.78	59	1.3	12.72			77	1	1	1	1	0	1	0	21.8
13661223	1	Mid LAD	0	4.03	1	0	5.57	3.07	3.73	39.72	2.75	2.16	2.46	2.3	0	1.73	0	0	0	2.3	4.03	0	0				0	30.46	21.7	47.84					0.83	62	1.13	17.68			64	1	3	1	0	1	1	0	27.5
13809025	1	Proximal LAD	0	3.39	0	0	3.81	3.6	2.31	9.66	3.22	2.66	2.94	0	0	0	2.25	0	1.81	0	0	2.25	4.06				0	29.66	36.3	34.04					0.83	37	1.89	13.67			58	1	0	1	0	0	1	0	27
13816890	1	Mid LAD	0	3.54	1	0	4.33	2.85	3.6	49.36	2.93	2.5	2.72	2.2	0	1.77	0	0	0	2.2	3.97	0	0				0	28.58	21.96	49.47					0.86	51	1.4	7.83			44	1	1	0	0	1	1	0	28.7
14925829	1	Mid LAD	0	3.56	1	0	5.38	3.56	2.76	47.54	3.05	2.58	2.82	1.76	2.31	0	0	0	0	4.07	4.07	0	0				0	29.21	32.53	38.26					0.76	72	0.77	16			70	1	3	1	1	1	1	0	23.4
15514462	1	Proximal LAD	0	3.87	1	0	4.93	2.72	3.38	32.78	3.49	2.73	3.11	1.95	1.63	0	2	0	0	3.58	3.58	2	2				0	32.16	20.2	47.64					0.75	58	1.3	30.35			50	1	0	1	0	1	1	0	27.5
15618340	3	Mid RCA	0	3.44	1	1	5.24	3.38	3.33	26.71	4.26	3.45	3.86							0	0	0	0				0	26.94	28.68	44.38					0.84	65	1.41	31.07			71	1	1	1	0	1	1	0	27.8
15875509	1	Proximal LAD	0	4.55	1	0	4.99	4.19	3.81	12.3	3.45	2.45	2.95	0	0	0	1.81	1.53	2.07	0	0	3.34	5.41				0	29.45	28.8	41.75					0.68	59	1.37	47.5			61	1	2	0	0	1	1	0	23.4
16030587	1	Proximal LAD	0	3.75	1	1	5.19	3.09	2.65	25.75	3.91	3.23	3.57	2.49	2.23	1.82	1.58	0	0	4.72	6.54	1.58	1.58				0	32.91	27.64	39.46					0.75	52	1.64	29.34			47	1	1	0	0	1	1	0	26.5
16302989	1	Proximal LAD	0	3.44	1	0	4.37	4.05	2.89	28	3.18	2.66	2.92	2.35	0	0	0	0	0	2.35	2.35	0	0				0	26.14	36.74	37.12					0.87	44	1.74	18.44			73	0	1	0	0	0	0	0	22.1
16373291	1	Mid LAD	0	3.18	1	0	3.86	2.65	2.32	44.55	2.85	2.59	2.72	1.62	1.99	1.84	0	0	0	3.61	5.45	0	0				0	32.38	27.57	40.05					0.76	47	1.7	20.22			62	1	1	0	0	1	1	0	22.3
16373291	3	Proximal RCA	0	3.18	1	0	3.86	2.65	2.32	33.43	3.34	3.27	3.31							0	0	0	0				0	32.38	27.57	40.05					0.91	42	1.99	17.04			62	1	1	0	0	1	1	0	22.3
16475748	2	Distal LCX	0	3.26	1	1	4.37	3.73	2.4	24.81	2.84	2.49	2.67							0	0	0	0	2.12	1.61	0	1.61	27.82	37.73	34.45					0.95	50	1.43	18.04			59	0	1	1	0	1	0	0	23.4
16503744	1	Proximal LAD	0	2.71	1	1	5.18	3.01	3.27	30.11	2.87	2.51	2.69	2.02	0	2.03	1.65	0	0	2.02	4.05	1.65	1.65				0	22.96	28.94	48.1					0.78	54	1.27	18.48			68	1	1	1	1	1	1	0	28.4
16635139	2	Proximal LCX	0	3.71	1	1	3.36	2.73	3.61	12.71	3.57	3.37	3.47							0	0	0	0	2.02	1.78	0	1.78	30.15	20.03	49.82					0.88	60	1.39	8.05			62	1	0	1	0	0	1	0	29.4
16904758	3	Mid RCA	0	3.55	1	0	4.57	2.23	4.01	34.51	3.55	3.05	3.3							0	0	0	0				0	29.45	13.85	56.69					0.94	52	1.77	12.7			72	1	0	0	0	1	1	0	24.6
17088813	3	Proximal RCA	0	3.05	1	1	6.35	3.83	4.36	49.95	3.05	2.72	2.89							0	0	0	0				0	19.77	29.77	50.46					0.89	57	1.29	20.34			70	1	1	1	0	0	1	0	29.2
17451093	1	Proximal LAD	0	3.28	1	1	4.35	2.27	3.36	36.53	3.44	3.13	3.29	2.82	0	0	0	0	1.6	2.82	2.82	0	1.6				0	30.04	17.66	52.3					0.75	59	1.47	25.68			64	1	1	1	1	1	0	0	23
17652360	1	Proximal LAD	0	3.85	1	1	4.54	3.19	3.88	24.63	3.82	2.93	3.38	0	0	1.96	2.74	0	1.51	0	1.96	2.74	4.25				0	28.39	22.92	48.69					0.75	61	1.35	40.13			62	1	2	1	0	0	0	0	25.1
17962199	1	Proximal LAD	0	3.81	0	0	3.82	2.95	2.42	7.88	2.84	2.33	2.59	0	0	0	1.68	2.18	1.76	0	0	3.86	5.62				0	35.01	27.04	37.95					0.79	57	1.2	10.04			70	1	1	0	0	0	1	0	22.8
17975258	3	Mid RCA	0	2.73	1	0	4.13	2.81	2.69	59.15	2.94	2.9	2.92							0	0	0	0				0	26.17	29.87	43.96					0.75	60	1.27	20.19			61	1	1	1	0	1	1	0	28.8
18084504	1	Proximal LAD	0	3.97	1	0	5.36	2.96	2.87	13.67	3.31	2.92	3.12	2.32	2.44	0	0	0	1.51	4.76	4.76	0	1.51				0	33.96	24.32	41.72					0.83	63	1.17	8.14			74	1	2	0	0	0	1	0	24.4
18133660	1	Proximal LAD	0	4.21	0	1	4.73	3.77	2.81	23.47	2.96	2.71	2.84	1.74	0	0	0	0	1.59	1.74	1.74	0	1.59				0	32.38	30.99	36.63					0.81	47	1.45	14.86			64	1	0	1	0	1	1	0	27.1
18248175	1	Proximal LAD	0	3.53	1	0	4.24	3.25	3.11	0.93	3.73	3.66	3.7	0	0	0	2.47	1.51	1.64	0	0	3.98	5.62				0	28.85	28.06	43.09					0.91	36	2.45	5.25			76	0	2	1	1	1	0	0	30.8
18280162	3	Proximal RCA	0	3.32	1	1	5.86	3.81	3.11	21.69	3.54	3.2	3.37							0	0	0	0				0	25.38	34.18	40.44					0.75	57	1.51	24.38			64	1	1	1	0	1	0	0	26.2
18381180	1	Mid LAD	0	3.02	1	0	5.51	3.76	3.46	56.07	2.85	2.49	2.67	1.8	0	1.5	1.68	0	0	1.8	3.3	1.68	1.68				0	22.27	33.5	44.23					0.62	69	0.85	17.55			55	1	0	0	1	0	0	0	27.6
18407703	1	Mid LAD	0	3.7	0	0	4.62	2.78	3.24	41.51	2.52	1.66	2.09	2.15	1.97	1.5	1.75	0	0	4.12	5.62	1.75	1.75				0	31.37	22.06	46.57					0.67	58	0.97	15.92			49	1	0	0	0	0	1	0	20.4
18415502	3	Proximal RCA	0	2.78	1	0	4.33	2.95	2.88	13.53	3.2	2.79	3							0	0	0	0				0	25.24	30.04	44.73					0.65	53	1.44	13.78			68	1	1	1	1	1	1	0	28.5
18577037	1	Mid LAD	0	4.19	0	0	4.61	3.53	4.51	53.62	3.66	3.44	3.55	1.81	2.49	1.71	0	0	0	4.3	6.01	0	0				0	27.33	22.43	50.24					0.79	56	1.57	15.06			74	0	3	0	0	0	0	0	21.1
18751594	1	Mid LAD	0	3.66	1	0	5.16	2.81	3.41	24.82	3.3	2.78	3.04	1.83	1.93	1.85	0	0	0	3.76	5.61	0	0				0	30.28	21.83	47.88					0.75	50	1.66	22.73			71	1	3	1	0	0	0	0	24
18949896	1	Proximal LAD	0	2.83	1	1	4.55	3.12	2.91	18.51	3.59	3.23	3.41	0	0	0	2.23	2.81	1.8	0	0	5.04	6.84				0	24.87	31.38	43.75					0.64	51	1.7	17.7			53	1	1	0	0	1	1	0	25.2
19129222	3	Proximal RCA	0	3.21	0	1	3.21	2.65	2.51	24.53	3.34	3.18	3.26							0	0	0	0				0	31.67	26.37	41.96					0.88	50	1.73	25.37			78	0	1	1	0	1	0	0	25.5
19219682	1	Proximal LAD	0	3.51	1	0	4.44	2.3	2.58	39.02	2.89	2.72	2.81	2.47	0	2.24	0	0	0	2.47	4.71	0	0				0	35.37	20.39	44.25					0.8	57	1.27	18.36			59	1	2	1	1	1	0	0	26
19304100	1	Proximal LAD	1	2.51	1	1	5.22	2.96	2.38	20.94	2.71	2.41	2.56	1.55	0	0	0	0	0	1.55	1.55	0	0				0	24.9	34.89	40.21					0.72	49	1.3	10.88			64	1	0	1	1	1	1	0	27.8
19343181	1	Proximal LAD	0	3.47	1	1	5.18	3.14	3.03	14.63	3.21	2.61	2.91	0	0	0	1.54	0	1.51	0	0	1.54	3.05				0	29.17	27.65	43.17					0.69	68	0.95	10.87			68	1	1	1	1	1	1	0	24.9
19343181	3	Proximal RCA	0	3.47	1	1	5.18	3.14	3.03	14.66	3.98	3.52	3.75							0	0	0	0				0	29.17	27.65	43.17					0.92	50	1.89	11.81			68	1	1	1	1	1	1	0	24.9
19677000	1	Mid LAD	1	2.27	1	0	5.73	3.71	3.92	19.11	3.03	2.58	2.81	1.97	1.71	1.51	0	0	0	3.68	5.19	0	0				0	15.31	34.56	50.13					0.87	49	1.47	9.41			68	0	1	0	0	1	0	0	23.4
19995359	1	Mid LAD	0	2.84	1	0	3.81	3.12	2.52	36.29	2.51	2.3	2.41	2.34	0	0	0	0	0	2.34	2.34	0	0				0	26.51	33.6	39.89					0.81	52	1.19	15.89			77	0	1	0	1	0	0	0	19.1
20017026	1	Proximal LAD	1	2.13	1	0	5.04	3.68	3.03	26.33	2.81	2.58	2.7	1.99	0	0	0	0	0	1.99	1.99	0	0				0	16.54	40.42	43.04					0.74	56	1.18	7.63			49	1	0	1	1	1	1	0	31.4
20017451	1	Proximal LAD	1	2.68	1	1	4.87	3.68	3.54	18.45	3.52	2.95	3.24	0	0	0	2.41	0	2.05	0	0	2.41	4.46				0	19.7	34.13	46.16					0.7	65	1.29	12.53			60	1	0	1	0	1	1	0	29.4
20021380	1	Proximal LAD	0	3.96	1	0	3.92	2.44	2.05	7.28	3.39	3.03	3.21	2.2	0	0	1.51	0	0	2.2	2.2	1.51	1.51				0	40.7	22.45	36.85					0.64	51	1.68	17.94			67	1	0	1	0	1	0	0	25.3
20176305	1	Proximal LAD	0	3.15	1	1	5.34	3.39	3.28	34.63	3.69	2.65	3.17	1.86	0	1.9	1.56	0	0	1.86	3.76	1.56	1.56				0	25.01	30.4	44.59					0.86	58	1.26	33.87			51	0	0	1	1	1	0	0	22.5
20520786	1	Proximal LAD	0	2.71	1	0	4.06	2.63	2.75	22.7	3.62	3.19	3.41	1.7	0	0	1.5	1.61	1.58	1.7	1.7	3.11	4.69				0	26.52	27.57	45.91					0.79	60	1.38	12.03			75	1	1	0	0	0	0	0	27.5
20832915	3	Proximal RCA	0	3.85	1	0	5.12	3.28	3.1	43.51	3.89	3.46	3.68							0	0	0	0				0	30.91	26.94	42.15					0.93	55	1.65	20.26			55	1	0	1	1	1	1	0	29.8
20887984	1	Proximal LAD	0	3.75	1	1	4.82	2.63	3.02	38.54	3.34	2.9	3.12	2.28	0	1.52	2.04	0	0	2.28	3.8	2.04	2.04				0	33.31	21.18	45.51					0.7	62	1.12	26.14			76	0	1	1	1	1	0	0	26.8
21153242	1	Proximal LAD	0	3.05	1	0	5.53	4.12	4.42	26.37	3.43	3.05	3.24	1.51	0	0	2.41	0	1.56	1.51	1.51	2.41	3.97				0	18.9	31.85	49.25					0.68	53	1.54	18.65			42	1	1	0	0	0	1	0	25.7
21199914	1	Proximal LAD	0	3.86	1	0	4.19	3.21	2.71	18.68	3.58	2.82	3.2	1.71	2.22	0	0	0	1.75	3.93	3.93	0	1.75				0	32.86	28.01	39.14					0.58	69	1.01	20.14			68	1	1	1	0	1	0	0	28.4
21667929	1	Mid LAD	0	3.03	1	0	4.05	2.69	3.06	31.86	3.05	2.57	2.81	2.01	0	1.79	0	0	0	2.01	3.8	0	0				0	27.6	24.93	47.48					0.86	48	1.45	13.76			75	1	0	1	0	1	0	0	23.5
21939206	2	Proximal LCX	0	3.59	1	1	4.98	2.96	3.47	35.42	2.52	2.09	2.31							0	0	0	0	0	2.09	0	2.09	28.99	23.38	47.62					0.73	78	0.54	6.4			80	1	0	1	1	1	1	0	25.1
22007621	1	Proximal LAD	0	3.71	1	0	4.66	3.02	3.03	20.79	3.18	2.92	3.05	2.45	0	1.81	0	0	0	2.45	4.26	0	0				0	31.31	25.36	43.33					0.85	51	1.64	10.16			72	1	0	1	1	1	1	0	23
22404594	3	Proximal RCA	0	3.55	1	1	3.27	2.13	2.53	13.73	4.61	4.02	4.32							0	0	0	0				0	36.86	18.32	44.83					0.92	54	2.07	13.72			62	1	0	1	0	1	1	0	25.7
22696184	3	Mid RCA	0	3.25	0	0	4.46	1.89	2.21	53.23	3.23	3.15	3.19							0	0	0	0				0	37.89	17.99	44.11					0.9	69	1	13.91			78	0	2	1	1	1	0	0	23
22699431	2	Proximal LCX	0	2.91	1	0	5.47	3.78	3.11	12.88	3.45	3.12	3.29							0	0	0	0	1.7	2.14	0	2.14	22.49	36.11	41.41					0.85	53	1.55	6.27			58	0	1	1	1	1	0	0	25.3
22759573	2	Proximal LCX	0	4.35	1	0	5.08	3.61	3.51	19.02	3.65	3.08	3.37							0	0	0	0	1.79	2.09	2.37	4.46	31.22	26.11	42.68					0.98	40	2.11	9.05			68	1	0	0	0	0	1	0	30.2
23068946	3	Distal RCA	0	3.68	1	0	4.25	2.84	3.32	67.67	3.69	3.51	3.6							0	0	0	0				0	30.66	22.43	46.91					0.67	44	1.97	21.06			70	1	0	1	0	1	1	0	21.9
23082137	3	Distal RCA	0	3.44	1	0	5.71	4.1	4.57	75.94	3.13	3.1	3.12							0	0	0	0				0	21.12	29.46	49.42					0.98	31	2.23	6.82			69	1	1	1	0	1	0	0	24.9
23593916	1	Proximal LAD	0	4.28	1	0	3.87	2.84	3.13	14.42	3.43	2.97	3.2	0	0	0	1.83	1.73	1.77	0	0	3.56	5.33				0	35.28	20.8	43.92					0.78	59	1.39	31.18			72	1	1	1	0	1	0	0	26.2
23593916	3	Proximal RCA	0	4.28	1	0	3.87	2.84	3.13	27.8	4.62	4.32	4.47							0	0	0	0				0	35.28	20.8	43.92					0.94	50	2.21	26.28			72	1	1	1	0	1	0	0	26.2
23820067	1	Proximal LAD	0	3.24	1	0	4.68	3.14	3.05	6.99	3.63	3.35	3.49	0	0	0	2.22	0	0	0	0	2.22	2.22				0	27.43	28.68	43.89					0.8	27	2.46	9.53			63	1	3	1	0	0	0	0	22.6
24057569	3	Proximal RCA	0	2.61	1	0	4.31	3.32	3.09	0.88	3.42	3.26	3.34							0	0	0	0				0	21.68	33.62	44.7					0.93	60	1.34	3.93			62	0	0	1	1	1	0	0	16.9
24334057	1	Proximal LAD	0	2.77	1	1	4.71	3.22	2.73	32.06	2.47	2.27	2.37	0	0	0	2.24	0	0	0	0	2.24	2.24				0	24.68	33.79	41.53					0.82	60	0.95	7.68			56	0	1	1	1	0	1	0	24.2
24334057	3	Mid RCA	0	2.77	1	1	4.71	3.22	2.73	41.48	2.97	2.79	2.88							0	0	0	0				0	24.68	33.79	41.53					0.88	41	1.72	11.2			56	0	1	1	1	0	1	0	24.2
24497174	1	Proximal LAD	0	2.74	1	1	4.13	1.86	2.38	1.52	3.67	3.17	3.42	0	0	0	2.06	0	0	0	0	2.06	2.06				0	32.63	19.31	48.06					0.64	58	1.55	14.09			57	1	1	1	0	1	1	0	28
24791225	2	Proximal LCX	0	2.86	1	1	5.37	3.23	2.88	27.06	3.06	2.61	2.84							0	0	0	0	2.65	2.23	0	2.23	24.81	32.5	42.69					0.84	67	0.96	17.29			75	1	1	0	0	0	1	0	24.5
24926014	1	Proximal LAD	0	2.91	1	1	5.39	3.15	3.31	10.12	3.03	2.78	2.91	0	0	0	2.36	0	0	0	0	2.36	2.36				0	23.93	29.13	46.94					0.89	37	1.91	12.88			55	1	0	1	1	1	1	0	25.3
25026272	1	Mid LAD	0	3.12	1	0	4.15	3.05	3.41	22.78	3.01	2.47	2.74	0	0	0	0	0	0	0	0	0	0				0	25.53	26.62	47.85					0.63	64	1.06	22.4			67	1	1	1	0	1	0	0	24.8
25395550	1	Proximal LAD	0	3.4	1	0	5.75	4.17	4.43	36.55	3.72	2.75	3.24	1.93	2.57	2.38	0	0	0	4.5	6.88	0	0				0	21.04	30.72	48.24					0.74	54	1.55	17.44			62	1	1	1	0	1	1	0	27.3
25396072	1	Proximal LAD	0	3.83	1	0	4.66	3.37	3.82	23.12	4.1	3.67	3.89	0	0	0	2.49	1.5	1.68	0	0	3.99	5.67				0	27.86	24.85	47.3					0.77	62	1.46	10.3			47	1	1	0	0	0	1	0	26
25557909	3	Mid RCA	0	3.21	1	0	5.05	3.74	3.08	31.09	3.24	2.81	3.03							0	0	0	0				0	24.94	34.3	40.76					0.82	64	1.1	12.64			56	1	3	1	1	1	1	0	25.3
25569128	2	Distal LCX	0	3.36	1	1	5.33	3.78	3.37	36.24	3.29	3.1	3.2							0	0	0	0	0	2.1	2.09	4.19	24.9	32.44	42.66					0.83	51	1.62	8.48			52	1	1	1	0	0	1	0	26.7
25580125	3	Proximal RCA	0	3.02	1	1	4.89	2.55	3.15	44.57	3.05	2.67	2.86							0	0	0	0				0	27.73	22.96	49.31					0.93	52	1.41	30.3			58	1	1	1	0	1	1	0	25.4
25603369	2	Proximal LCX	0	3.15	1	0	4.35	2.93	2.91	13.28	3.8	3.17	3.49							0	0	0	0	1.92	2.77	0	2.77	28.16	27.68	44.16					0.88	54	1.5	17.25			76	1	1	0	0	1	1	0	34.5
25648898	2	Proximal LCX	0	2.78	1	0	5.01	3.5	3.32	9.3	3.12	2.79	2.96							0	0	0	0	0	2.05	2.58	4.63	21.7	33.13	45.17					0.93	33	2.04	5.93			73	1	1	1	0	1	1	0	20.7
25648898	3	Distal RCA	0	2.78	1	0	5.01	3.5	3.32	61.45	2.69	2.51	2.6							0	0	0	0				0	21.7	33.13	45.17					0.94	50	1.31	8.88			73	1	1	1	0	1	1	0	20.7
25648898	1	Proximal LAD	0	2.78	1	0	5.01	3.5	3.32	20.59	2.89	2.54	2.72	1.94	0	1.64	1.67	0	0	1.94	3.58	1.67	1.67				0	21.7	33.13	45.17					0.74	44	1.61	25.59			73	1	1	1	0	1	1	0	20.7
25707812	1	Proximal LAD	0	3.81	0	0	6.47	3.77	4.25	22.07	3.54	3.06	3.3	0	0	1.7	2.37	0	0	0	1.7	2.37	2.37				0	25.15	26.66	48.19					0.7	49	1.67	10.94			55	1	0	1	0	1	1	0	25.8
25868065	1	Mid LAD	0	3.81	0	1	5.52	2.31	4.43	17.07	3.62	2.49	3.06	0	0	1.5	2.37	0	1.56	0	1.5	2.37	3.93				0	29.3	12.61	58.09					0.71	70	1.09	26.89			69	1	1	1	0	0	1	0	17.6
25894329	3	Proximal RCA	0	3.1	1	0	3.23	2.53	3.02	22.68	3.29	2.98	3.14							0	0	0	0				0	29	22.97	48.02					0.94	34	2.09	23.41			71	0	1	0	0	1	0	0	22.7
26037352	3	Mid RCA	0	3.68	1	0	4.56	3.39	3.04	32.35	3.46	3.37	3.42							0	0	0	0				0	29.6	29.01	41.39					0.94	39	2.25	10.55			67	0	0	1	0	1	0	0	24.5
26083696	1	Proximal LAD	0	4.3	1	0	6.17	2.66	3.48	13.75	3.45	2.92	3.19	1.51	0	0	2.32	0	0	1.51	1.51	2.32	2.32				0	34.68	17.66	47.66					0.7	56	1.45	23.56			55	1	1	1	1	0	1	0	27.3
26379405	1	Proximal LAD	0	3.03	1	1	5.5	3.05	3.14	11.76	3.99	3.31	3.65	1.94	0	0	2.13	0	1.5	1.94	1.94	2.13	3.63				0	25.85	28.37	45.78					0.88	52	1.77	14.95			74	1	0	1	1	1	1	0	23.6
26675576	1	Proximal LAD	1	2.27	1	0	6.2	3.9	3.94	29.8	3.47	2.92	3.2	2.93	0	1.78	0	0	0	2.93	4.71	0	0				0	14.8	36.11	49.08					0.68	66	1.2	27.93			51	1	1	1	0	1	1	0	30.1
26877930	1	Proximal LAD	1	2.02	1	1	5.89	3.15	3.68	5.07	4.18	3.81	4	0	0	0	2.14	0	1.78	0	0	2.14	3.92				0	15.2	31.91	52.89					0.78	55	1.82	15.1			67	1	0	1	0	1	0	0	26.7
26904096	3	Mid RCA	0	4.86	0	0	4.86	2.85	3.32	37.22	4.87	4.53	4.7							0	0	0	0				0	37.73	18.17	44.1					0.9	61	1.89	15.55			68	0	1	0	0	0	0	0	29.3
26909471	1	Proximal LAD	0	3.22	0	0	4.91	3.87	2.93	23.5	2.51	2.42	2.47	0	0	0	2.26	0	1.68	0	0	2.26	3.94				0	25.08	36.18	38.74					0.68	49	1.27	11.01			46	1	1	0	0	0	0	0	21.8
27180761	1	Proximal LAD	0	2.54	1	0	5.22	3.83	3.76	5.18	4.12	3.23	3.68	2.03	0	0	1.99	0	1.74	2.03	2.03	1.99	3.73				0	17.58	35.03	47.38					0.6	70	1.25	45.04			60	1	0	1	1	1	0	0	29
27653151	3	Mid RCA	0	4.05	0	0	6.18	4.12	4.46	60.27	4.05	3.83	3.94							0	0	0	0				0	25	27.72	47.27					0.7	67	1.31	20.1			75	1	1	1	0	1	1	0	27
27671762	3	Mid RCA	0	4.33	1	0	5.04	2.38	3.28	65.17	4.35	4.22	4.29							0	0	0	0				0	36.97	15.33	47.7					0.93	46	2.41	22.56			71	1	1	1	0	1	1	0	29.3
27909544	1	Mid LAD	0	3.62	1	0	4.82	3.16	3.78	26.96	3.52	3.2	3.36	2.5	0	2.03	1.94	0	0	2.5	4.53	1.94	1.94				0	27.35	23.92	48.73					0.87	47	2	18.4			69	0	1	0	0	0	0	0	22.7
27961960	1	Proximal LAD	0	2.8	1	0	5.14	3.13	3.16	30.22	2.51	2.34	2.43	0	0	0	1.65	0	1.76	0	0	1.65	3.41				0	23.66	30.28	46.06					0.71	54	1.27	20.66			73	1	0	1	1	1	0	0	26.5
28004985	1	Mid LAD	0	2.94	1	0	4.22	2.49	2.68	10.74	3.2	2.64	2.92	2.24	0	0	0	0	1.67	2.24	2.24	0	1.67				0	29.44	25.02	45.54					0.79	59	1.36	28.5			72	1	1	1	0	1	1	0	24.8
28064475	1	Mid LAD	0	3.86	1	0	5.06	3.59	3.47	30.38	3.23	2.5	2.87	1.66	0	1.58	0	0	0	1.66	3.24	0	0				0	28.48	28.08	43.43					0.81	33	2	18.15			67	0	1	0	0	1	0	0	27.1
28530460	2	Distal LCX	0	3.39	1	0	3.93	3.43	3.33	37.29	3.15	2.55	2.85							0	0	0	0	2.17	2.3	0	2.3	26.42	29.37	44.21					0.67	62	1.04	16.74			62	1	2	1	0	1	1	0	29.7
28541415	1	Proximal LAD	0	3.87	1	1	4.46	2.15	2.84	15.45	3.86	3.17	3.52	0	0	0	1.98	0	1.65	0	0	1.98	3.63				0	37.32	15.95	46.72					0.75	54	1.62	37.36			65	1	0	0	0	1	0	0	23.2
28823852	1	Mid LAD	1	2.21	1	0	7.53	5.01	4.51	40.96	3.28	3.02	3.15	2.22	0	1.83	0	0	1.55	2.22	4.05	0	1.55				0	10.97	41.94	47.09					0.7	55	1.46	13.35			55	1	0	0	0	1	1	0	24.6
28939618	1	Mid LAD	0	3.52	1	1	3.98	1.62	2.75	29.42	2.88	2.3	2.59	1.8	0	0	0	0	0	1.8	1.8	0	0				0	38.31	10.69	51					0.79	54	1.19	16.95			73	1	1	1	0	0	1	0	27.2
29047769	1	Proximal LAD	0	4.38	0	1	4.14	2.47	3.33	2.34	3.51	3.17	3.34	0	0	0	2.29	2.2	1.53	0	0	4.49	6.02				0	36.63	15.95	47.42					0.94	36	2.12	7.7			69	1	0	1	1	1	1	0	20.5
29082166	1	Proximal LAD	1	3.14	1	0	4.32	2.3	3.24	13.87	3.48	2.81	3.15	0	0	0	2.28	2.05	1.8	0	0	4.33	6.13				0	29.36	19.1	51.54					0.76	54	1.49	19.39			56	1	2	1	0	1	1	0	23.6
29380132	1	Proximal LAD	0	3.12	1	0	4.77	3.49	2.81	21.2	2.91	2.44	2.68	0	0	0	1.75	1.84	0	0	0	3.59	3.59				0	26.12	33.96	39.92					0.73	51	1.32	20.74			73	1	0	1	1	1	0	0	22.9
29382950	1	Proximal LAD	0	3.56	1	1	3.71	2.16	2.3	10.25	3.01	2.42	2.72	0	0	0	1.52	0	1.54	0	0	1.52	3.06				0	38.08	19.71	42.22					0.75	48	1.49	11.55			56	1	0	1	1	0	1	0	19.5
29686171	1	Proximal LAD	0	4.03	0	1	5.48	4.01	3.65	23.22	3.71	3.55	3.63	2.24	0	0	2	0	0	2.24	2.24	2	2				0	27.56	30.09	42.35					0.86	45	1.98	5.42			84	0	3	1	1	1	0	0	29.3
29707573	1	Proximal LAD	0	2.92	1	0	4.36	2.66	3.11	16.11	2.68	2.23	2.46	0	0	2.27	2.19	0	0	0	2.27	2.19	2.19				0	26.63	24.89	48.48					0.7	48	1.37	12.83			74	0	1	1	1	1	1	0	29.7
29841884	1	Proximal LAD	0	3.12	1	0	3.45	2.73	2.95	19.82	2.82	2.4	2.61	1.82	0	1.56	0	0	0	1.82	3.38	0	0				0	28.6	25.47	45.93					0.7	48	1.39	33.89			64	1	1	1	1	1	1	0	25.5
29988930	1	Proximal LAD	0	3.29	1	0	4.29	2.93	2.88	15.44	2.74	2.29	2.52	0	0	0	2.04	0	0	0	0	2.04	2.04				0	29.34	27.13	43.53					0.74	65	0.94	11.18			61	0	2	0	1	1	0	0	21.6
30020973	1	Proximal LAD	0	3.54	0	0	5.45	3.81	3.43	14.62	3.44	2.75	3.1	0	0	0	2.01	0	1.5	0	0	2.01	3.51				0	25.82	31.56	42.62					0.83	46	1.76	15.98			73	1	0	1	0	1	0	0	25.1
30177172	1	Proximal LAD	0	3.88	1	0	4.95	3.16	2.95	13.55	3.55	3.41	3.48	0	0	0	2.42	0	0	0	0	2.42	2.42				0	32.19	26.33	41.48					0.63	70	1.11	11.33			50	1	1	1	0	1	1	0	20.8
30485215	1	Proximal LAD	0	3.32	1	0	4.93	2.98	3.02	8.58	3.63	3.19	3.41	0	0	0	1.74	1.55	1.84	0	0	3.29	5.13				0	28.78	26.81	44.41					0.81	64	1.31	16.95			70	1	0	1	0	1	0	0	22.6
30579956	1	Mid LAD	0	2.79	1	0	4.56	2.65	2.27	25.25	3.03	2.88	2.96	2	0	1.73	0	0	0	2	3.73	0	0				0	29.37	30.19	40.44					0.8	53	1.57	14.44			76	1	0	1	0	1	1	0	23.9
30695384	1	Mid LAD	0	3.34	1	0	5.58	3.51	4.05	31.82	4.31	3.6	3.96	0	0	1.87	0	0	0	0	1.87	0	0				0	23.49	27.13	49.38					0.87	59	1.65	33.61			61	1	0	0	0	0	1	0	25.9
30783685	3	Distal RCA	0	2.81	1	0	3.88	3.15	2.82	70.67	2.7	2.59	2.65							0	0	0	0				0	24.94	32.31	42.75					0.94	56	1.18	7.32			73	1	1	0	1	1	1	0	26.1
31145109	1	Proximal LAD	0	3.69	1	0	4.88	4.06	3.71	40.13	2.93	2.88	2.91	0	0	1.85	1.89	1.74	0	0	1.85	3.63	3.63				0	25.14	31.68	43.18					0.73	64	1.04	6.86			78	0	1	1	1	1	0	0	26.6
31247740	3	Distal RCA	0	3.96	1	1	5.85	2.99	2.81	76.28	3.48	3.33	3.41							0	0	0	0				0	34.03	24.93	41.05					0.89	66	1.18	8.55			55	1	2	0	0	1	1	0	23.4
31668619	1	Proximal LAD	0	3.53	1	0	5.22	3.16	3.65	11.84	3.75	2.86	3.31	2.29	0	0	0	0	1.68	2.29	2.29	0	1.68				0	27.2	24.82	47.98					0.84	53	1.58	19.84			52	1	1	0	0	1	1	0	25.6
31790509	3	Distal RCA	0	4.55	1	0	6.08	4.03	4.84	63.9	4.55	3.9	4.23							0	0	0	0				0	26.95	24.07	48.98					0.94	57	1.93	27.56			56	1	1	1	0	0	1	0	22
32074077	1	Mid LAD	0	4.12	1	0	4.38	2.84	3.79	18.5	3.6	2.98	3.29	0	0	0	0	0	1.53	0	0	0	1.53				0	31.64	18.98	49.37					0.83	60	1.36	10.26			65	0	1	1	0	1	1	0	25.8
32257656	2	Proximal LCX	0	2.68	1	0	4.6	3.51	4.12	36.36	3.15	2.78	2.97							0	0	0	0	1.57	2.29	0	2.29	18.56	29.73	51.71					0.94	60	1.28	8.95			72	1	1	1	1	1	1	0	20.4
32350478	1	Proximal LAD	1	1.94	1	0	4.25	3.27	2.72	40.28	3.4	2.02	2.71	2.05	0	0	0	0	0	2.05	2.05	0	0				0	16.94	39.86	43.2					0.65	61	0.93	10.03			69	0	1	1	0	0	0	0	20.9
32369458	1	Mid LAD	0	3.1	1	0	4.11	3.1	3.13	29.25	2.84	2.47	2.66	1.5	1.9	0	0	0	0	3.4	3.4	0	0				0	26.23	28.58	45.19					0.82	52	1.31	16.48			78	1	0	1	0	0	0	0	21.4
32413083	3	Distal RCA	0	3.22	1	0	6.22	4.28	4.06	83.85	2.82	2.64	2.73							0	0	0	0				0	20.53	33.93	45.54					0.91	58	1.17	8.84			54	1	1	0	0	0	1	0	25.8
32428434	3	Distal RCA	0	4.2	1	0	5.27	3.11	3.45	75.95	4.05	3.93	3.99							0	0	0	0				0	32.39	22.48	45.12					0.92	35	2.65	9.83			79	0	1	0	0	0	0	0	21.4
32469163	3	Mid RCA	0	3.89	0	0	3.91	2.43	2.96	39.33	3.97	3.6	3.79							0	0	0	0				0	35.46	18.66	45.89					0.69	69	1.22	18.86			60	1	1	0	1	0	1	0	23.2
32638370	1	Mid LAD	0	3.87	1	0	5.25	3.39	3.03	28.26	3.25	2.36	2.81	2.37	0	1.85	0	0	0	2.37	4.22	0	0				0	30.88	28.18	40.94					0.73	66	1.03	14.73			59	1	1	1	1	1	0	0	24
32651715	1	Mid LAD	0	4.18	1	0	4.05	3.22	3.65	55.94	3.13	2.65	2.89	1.85	1.57	1.73	0	0	0	3.42	5.15	0	0				0	31.12	22.82	46.07					0.91	37	1.86	12.78			59	1	0	1	0	1	1	0	26.2
32820371	1	Mid LAD	0	3.74	1	0	4.67	3.51	3.59	37.81	2.45	1.98	2.22	2.02	0	2.11	0	0	0	2.02	4.13	0	0				0	27.59	27.38	45.03					0.85	54	1.1	13.93			83	1	1	1	1	1	1	0	21.3
32820371	3	Distal RCA	0	3.74	1	0	4.67	3.51	3.59	101.39	3.24	3	3.12							0	0	0	0				0	27.59	27.38	45.03					0.94	76	0.77	3.72			83	1	1	1	1	1	1	0	21.3
32887350	1	Mid LAD	0	3.88	1	1	5.1	3.22	3.72	25.72	4.21	3.84	4.03	2.2	0	0	1.57	0	1.77	2.2	2.2	1.57	3.34				0	29.03	23.69	47.28					0.83	49	2.09	24.69			68	1	1	1	0	1	1	0	23.7
32932856	1	Mid LAD	0	3.55	1	1	5.89	3.73	4.49	34.74	3.54	2.91	3.23	3.01	0	1.7	0	0	0	3.01	4.71	0	0				0	22.98	26.41	50.61					0.81	58	1.35	9.52			65	1	3	1	1	0	0	1	27.9
32998577	3	Proximal RCA	0	4.32	0	0	3.17	2.02	2.96	39.53	4.35	4.22	4.29							0	0	0	0				0	40.27	12.36	47.37					0.96	49	2.31	24.09			62	1	1	0	0	0	1	0	20.9
33184629	1	Proximal LAD	0	3.29	1	0	3.79	2.19	2.41	8.33	3.21	2.33	2.77	0	0	0	1.9	0	1.61	0	0	1.9	3.51				0	35.22	20.87	43.91					0.78	56	1.44	30.28			61	1	1	0	0	0	1	0	20.9
33319920	1	Mid LAD	0	3.56	1	0	3.93	3.09	3.03	38.57	2.94	2.51	2.73	2.38	0	1.53	1.56	0	0	2.38	3.91	1.56	1.56				0	30	26.74	43.26					0.85	80	0.54	20.82			63	1	2	1	0	1	1	0	24
33353014	1	Mid LAD	0	3.17	0	0	4.48	2.96	3.49	21.83	2.76	2.01	2.39	2.2	0	0	0	0	0	2.2	2.2	0	0				0	25.94	25.11	48.94					0.88	45	1.41	18.75			66	1	1	1	0	0	0	0	27.4
33724414	1	Mid LAD	0	3.45	1	1	3.43	2.53	2.51	33.21	2.66	2.12	2.39	1.98	2.02	0	1.53	0	0	4	4	1.53	1.53				0	34.09	23.75	42.16					0.83	53	1.16	19.2			78	0	0	1	1	1	0	0	28
33724414	3	Proximal RCA	0	3.45	1	1	3.43	2.53	2.51	49.57	3.94	3.52	3.73							0	0	0	0				0	34.09	23.75	42.16					0.89	53	1.67	37.68			78	0	0	1	1	1	0	0	28
33837699	3	Distal RCA	0	4.49	1	0	3.77	2.44	3.66	98.65	4.1	3.8	3.95							0	0	0	0				0	35.96	14.22	49.81					0.98	50	1.89	8.16			72	1	1	0	0	1	1	0	22.4
34006537	3	Proximal RCA	0	3.88	1	0	4.67	3.16	3.66	34.81	3.95	3.6	3.78							0	0	0	0				0	29.45	23.37	47.17					0.91	49	1.95	7.96			53	1	1	0	0	1	1	0	28.1
34056619	3	Mid RCA	0	3.6	0	0	4.72	3.36	3.5	48.2	3.32	2.89	3.11							0	0	0	0				0	27.5	27.02	45.48					0.77	66	0.99	7.94			43	1	3	1	0	1	1	0	24.7
34273779	2	Proximal LCX	0	3.85	1	0	4.49	3.27	3.52	0.47	3.27	3.01	3.14							0	0	0	0	0	1.6	0	1.6	29.37	25.06	45.57					0.94	54	1.51	6.74			50	1	1	0	0	0	0	0	20.6
34323388	1	Mid LAD	0	3.06	1	0	4.25	3.16	3.18	69.33	2.59	2.16	2.38	1.67	1.89	1.55	0	0	0	3.56	5.11	0	0				0	25.52	29.13	45.35					0.8	53	1.12	11.29			76	1	1	0	0	1	0	0	23
34361380	1	Proximal LAD	0	3.08	1	0	5.66	2.89	2.64	24.81	2.69	2.21	2.45	0	0	0	1.63	0	0	0	0	1.63	1.63				0	28.93	29.05	42.01					0.69	52	1.33	20.35			71	1	0	1	0	1	1	0	22.5
34545405	1	Proximal LAD	1	3.47	1	0	5.75	3.1	2.76	19.29	3.49	2.87	3.18	2.07	0	2.03	1.63	0	0	2.07	4.1	1.63	1.63				0	30.44	28.58	40.98					0.67	63	1.22	20.17			46	1	3	1	0	0	0	0	27.8
34555356	1	Mid LAD	0	3.32	1	0	4.54	3.63	3.47	54.24	2.98	2.27	2.63	1.97	0	0	0	0	0	1.97	1.97	0	0				0	24.79	30.85	44.37					0.85	38	1.65	17.24			66	0	1	1	0	0	0	0	24.5
34652480	3	Proximal RCA	0	3.04	1	0	3.53	2.63	2.39	27.43	3.17	3.04	3.11							0	0	0	0				0	31	27.74	41.27					0.9	51	1.56	8.3			42	0	1	0	0	1	0	0	21.8
34888328	2	Proximal LCX	0	3.91	0	0	6.28	3.95	3.02	12.62	3.61	3.13	3.37							0	0	0	0	2.16	2.51	0	2.51	29.11	32.91	37.98					0.91	52	1.69	7.53			73	0	1	1	0	0	0	0	26.1
34914234	1	Mid LAD	0	3.44	1	0	4.85	3.56	3.99	39.81	3.07	2.69	2.88	2.58	0	1.85	1.51	0	0	2.58	4.43	1.51	1.51				0	24.19	27.4	48.41					0.74	70	0.94	15.05			37	1	0	1	1	1	1	0	33.9
35232151	1	Distal LAD	0	3.83	0	0	4.57	3.32	3.16	34.67	2.35	2	2.18	1.67	2.25	0	0	0	0	3.92	3.92	0	0				0	30.39	27.13	42.47					0.82	54	1.07	6.04			56	0	1	0	0	0	0	0	22.3
35400846	2	Distal LCX	0	3.52	1	0	6.24	4.24	3.91	51.93	2.41	2.23	2.32							0	0	0	0	2.84	0	0	0	22.98	32.95	44.06					0.77	65	0.92	7.96			56	1	1	0	0	1	1	0	24.1
35400846	3	Mid RCA	0	3.52	1	0	6.24	4.24	3.91	54.96	3.19	3.08	3.14							0	0	0	0				0	22.98	32.95	44.06					0.78	55	1.48	10.19			56	1	1	0	0	1	1	0	24.1
35488707	1	Proximal LAD	0	3.85	1	1	4.43	2.8	3.31	13.47	3.62	3.22	3.42	0	0	0	1.66	0	2.04	0	0	1.66	3.7				0	31.99	21.37	46.64					0.88	51	1.75	9.15			67	1	0	1	1	1	0	0	26.4
35494175	3	Mid RCA	0	3.78	0	0	6.14	3.71	3.06	34.12	3.72	3.31	3.52							0	0	0	0				0	28.99	31.31	39.7					0.98	59	1.46	7.63			66	1	0	1	0	1	0	0	27.7
35811958	3	Distal RCA	0	4.12	1	1	4.37	2.16	2.58	82.29	3.78	3.47	3.63							0	0	0	0				0	40.32	16.11	43.57					0.95	60	1.45	7.48			68	1	1	0	0	1	1	0	18.3
36014938	1	Mid LAD	0	3.88	1	0	6.13	4.2	3.42	29.59	3.27	3.2	3.24	2.35	0	0	2.62	0	1.87	2.35	2.35	2.62	4.49				0	26.78	33.22	40					0.69	49	1.74	7.57			57	1	1	1	0	1	1	0	28.8
36259298	2	Proximal LCX	0	3.21	1	0	5.11	3.02	3.26	0.78	3.61	3.42	3.52							0	0	0	0	0	2.39	0	2.39	26.87	26.6	46.53					0.67	66	1.22	3.18			61	1	1	1	1	1	1	0	29.6
36328271	1	Proximal LAD	0	4.08	0	0	3.88	1.98	2.95	39.33	2.74	1.79	2.27	1.91	0	0	0	0	0	1.91	1.91	0	0				0	39.03	12.72	48.25					0.76	73	0.61	19.04			70	1	3	0	0	0	1	0	19.5
36447165	1	Proximal LAD	0	3.36	1	0	5.59	3.69	3.84	24.33	3.74	2.96	3.35	2.01	0	0	0	0	0	2.01	2.01	0	0				0	23.72	29.5	46.78					0.55	64	1.27	14.25			58	1	1	1	0	1	1	0	30
36762662	1	Mid LAD	0	2.63	1	0	4.25	3.53	2.99	47.81	2.59	1.89	2.24	2.47	0	0	0	0	0	2.47	2.47	0	0				0	21.48	36.12	42.41					0.89	34	1.53	12.77			72	0	1	1	0	0	0	0	24.4
36808087	2	Distal LCX	0	3.26	1	1	5.53	3.91	3.44	29.91	3.52	3.03	3.28							0	0	0	0	1.83	3.13	0	3.13	23.58	33.68	42.74					0.92	61	1.31	15.77			67	1	1	1	0	1	1	0	24.2
36832903	1	Mid LAD	0	4.19	1	0	5.07	3.77	3.33	35.13	3.3	2.88	3.09	2.19	0	1.73	2.02	1.75	0	2.19	3.92	3.77	3.77				0	30.36	28.81	40.83					0.81	34	2.2	14.99			76	1	1	1	0	0	1	0	22.5
36906828	1	Proximal LAD	0	3.34	1	0	4.95	2.7	2.6	29.73	3.1	2.27	2.69	0	0	1.66	1.79	0	0	0	1.66	1.79	1.79				0	32	25.79	42.21					0.67	53	1.21	34.66			53	1	0	1	1	1	0	0	27.3
37032085	1	Proximal LAD	0	3.35	0	0	3.82	3.38	2.75	6.51	3.44	2.93	3.19	0	0	0	2.05	1.56	0	0	0	3.61	3.61				0	28.47	32	39.53					0.76	69	1.01	9.29			43	0	1	0	0	0	0	0	24.2
37278999	1	Mid LAD	0	4.11	1	0	4.81	3.21	3.83	34.8	4.21	3.39	3.8	1.92	0	0	2.03	0	1.6	1.92	1.92	2.03	3.63				0	30.09	22.32	47.59					0.82	54	1.77	30.82			64	1	1	1	1	1	1	0	27.7
37706355	2	Distal LCX	0	4.45	1	0	4.21	2.65	2.25	36.29	2.72	2.53	2.63							0	0	0	0	3.06	0	0	0	41.48	21.69	36.83					0.85	64	1.02	13.41			63	1	2	0	0	0	1	0	25.2
37706355	1	Proximal LAD	0	4.45	1	0	4.21	2.65	2.25	0.98	3.21	2.79	3	0	0	0	1.97	0	0	0	0	1.97	1.97				0	41.48	21.69	36.83					0.77	71	0.93	5.39			63	1	2	0	0	0	1	0	25.2
37785024	1	Proximal LAD	0	2.19	1	0	4.07	2.95	2.83	8.9	3.45	2.7	3.08	0	0	0	1.5	0	0	0	0	1.5	1.5				0	20.13	33.91	45.95					0.72	57	1.43	17.73			76	0	1	1	1	1	0	0	24.5
37795292	1	Proximal LAD	0	3.51	1	0	4.86	3.22	3.07	7.78	3.76	3.19	3.48	0	0	0	1.98	1.52	1.72	0	0	3.5	5.22				0	28.98	28.06	42.96					0.79	45	1.91	8.58			64	1	3	0	0	0	1	0	27.6
37810944	2	Distal LCX	0	3.14	1	0	6.25	3.46	3.02	42.69	2.67	2.45	2.56							0	0	0	0	2.38	2.26	1.91	4.17	25.61	32.44	41.95					0.66	72	0.76	11.63			62	1	1	0	1	1	1	0	19.3
37810944	1	Proximal LAD	0	3.14	1	0	6.25	3.46	3.02	30.83	2.62	2.47	2.55	0	0	1.6	0	0	0	0	1.6	0	0				0	25.61	32.44	41.95					0.68	56	1.12	19.46			62	1	1	0	1	1	1	0	19.3
37810944	3	Proximal RCA	0	3.14	1	0	6.25	3.46	3.02	32.48	4.05	3.07	3.56							0	0	0	0				0	25.61	32.44	41.95					0.7	58	1.54	17.71			62	1	1	0	1	1	1	0	19.3
38277487	3	Distal RCA	0	3.71	1	1	3.57	2.68	2.8	58.05	3.61	3.26	3.44							0	0	0	0				0	33.81	22.85	43.34					0.61	67	1.13	14.08			56	1	1	0	0	0	0	0	25.9
38377806	1	Proximal LAD	0	3.54	1	0	5.01	3.49	3.74	9.96	3.51	2.95	3.23	0	0	0	1.81	1.93	1.55	0	0	3.74	5.29				0	25.85	27.42	46.73					0.72	48	1.79	11.46			64	1	0	1	0	0	1	0	26.8
38876024	3	Proximal RCA	0	3.2	1	0	3.4	3.31	2.84	28.49	3.5	3.2	3.35							0	0	0	0				0	27.29	31.64	41.07					0.85	57	1.44	26.39			74	1	1	1	0	1	0	0	23.9
40328991	1	Mid LAD	0	4.02	1	0	4.24	2.03	3.41	34.91	3.48	2.65	3.07	2.01	2.26	0	1.52	0	0	4.27	4.27	1.52	1.52				0	36.07	12	51.94					0.73	64	1.19	17.8			68	1	1	0	0	1	0	0	24.3
40337591	1	Proximal LAD	0	4.08	1	1	5.11	2.37	3.76	8.05	3.22	2.65	2.94	2.15	2.7	0	0	0	0	4.85	4.85	0	0				0	33.38	14.47	52.16					0.82	56	1.36	32.94			60	1	1	1	0	1	1	0	20
40345910	1	Mid LAD	0	2.33	0	0	2.31	1.82	1.76	18.73	2.1	1.8	1.95	1.75	0	1.76	0	0	0	1.75	3.51	0	0				0	32.81	25.15	42.04					0.63	66	0.7	14.07			53	1	1	0	1	0	1	0	23.4
40382407	1	Proximal LAD	0	3.21	1	0	3.33	2.72	1.66	7.42	3.12	2.43	2.78	0	0	0	1.72	0	1.54	0	0	1.72	3.26				0	35.85	32.25	31.89					0.68	63	1.1	22.72			66	1	0	1	0	1	0	0	25.2
40546023	2	Proximal LCX	0	3.24	1	0	5.85	4.3	3.88	42.51	4.15	3.57	3.86							0	0	0	0	1.9	1.92	2.7	4.62	21.08	34.81	44.1					0.72	71	1.14	21.93			54	1	1	1	0	1	1	0	22.5
[truncated: 2 more columns]
